# Supplementary material for: Hybrid zone analysis confirms cryptic species of banded newt and does not support competitive displacement since secondary contact
Source: Ecol Evol. 2023 Aug 30;13(9):e10442. doi: 10.1002/ece3.10442 (PMC10468612; doi:10.1002/ece3.10442)
Supplement: Supplementary file 2 — Table S1 [file ECE3-13-e10442-s002.xlsx]

## Sheet: Table S.1
Hybrid zone analysis confirms cryptic species of banded newt and does not support competitive displacement since secondary contact
Konstantinos Kalaentzis, Jan W. Arntzen, Aziz Avcı, Victor van den Berg, Wouter Beukema, James France, Kurtuluş Olgun, Isolde van Riemsdijk, Nazan Üzüm, Manon C. de Visser, Ben Wielstra
Table S.1: Final dataset consisting of 512 individuals from 43 localities across the natural range and 11 individuals from an introduced locality in Spain
Code	Sample ID	Locality	Latitude	Longitude	Ancestry	Heterozygosity	n27_var1	n52_var2	n57	n77	n78	n85	n94	n95	n108_var1	n117_var1	n125	n139_var1	n143_var1	n149_var1	n155	n179_var1	n182	n195_var1	n196	n202_var1	n209	n216	n218	n224	n226_var2	n239_var1	n240	n259	n265_var1	n278	n282	n288		#missing		mtDNA
1	vit498	Turkey: Hürriyet	40.276	28.65	0	0	A:A	T:T	C:C	A:A	T:T	A:A	A:A	G:G	G:G	T:T	C:C	G:G	A:A	C:C	T:T	C:C	C:C	T:T	C:C	C:C	T:T	A:A	C:C	A:A	G:G	G:G	A:A	G:G	A:A	T:T	T:T	A:A		0
1	vit499	Turkey: Hürriyet	40.276	28.65	0	0	A:A	T:T	C:C	A:A	T:T	A:A	A:A	G:G	G:G	T:T	C:C	G:G	A:A	C:C	T:T	C:C	C:C	T:T	C:C	C:C	T:T	A:A	C:C	A:A	G:G	G:G	A:A	G:G	A:A	T:T	T:T	A:A		0
1	vit500	Turkey: Hürriyet	40.276	28.65	0	0	A:A	T:T	C:C	A:A	T:T	A:A	A:A	G:G	G:G	T:T	C:C	G:G	A:A	C:C	T:T	C:C	C:C	T:T	C:C	C:C	T:T	A:A	C:C	A:A	G:G	G:G	A:A	G:G	A:A	T:T	T:T	A:A		0
1	vit501	Turkey: Hürriyet	40.276	28.65	0	0	A:A	T:T	C:C	A:A	T:T	A:A	A:A	G:G	G:G	T:T	C:C	G:G	A:A	C:C	T:T	C:C	C:C	T:T	C:C	C:C	T:T	A:A	C:C	A:A	G:G	G:G	A:A	G:G	?	?	T:T	A:A		2		Nes_02/03
1	vit502	Turkey: Hürriyet	40.276	28.65	0	0	A:A	T:T	C:C	A:A	T:T	A:A	A:A	G:G	G:G	T:T	C:C	G:G	A:A	C:C	T:T	C:C	C:C	T:T	C:C	C:C	T:T	A:A	C:C	A:A	G:G	G:G	A:A	G:G	A:A	T:T	T:T	A:A		0		Nes_02/03
1	vit503	Turkey: Hürriyet	40.276	28.65	0	0	A:A	T:T	C:C	A:A	T:T	A:A	A:A	G:G	G:G	T:T	C:C	G:G	A:A	C:C	T:T	C:C	C:C	T:T	C:C	C:C	T:T	A:A	C:C	A:A	G:G	G:G	A:A	G:G	A:A	T:T	T:T	A:A		0		Nes_32
1	vit504	Turkey: Hürriyet	40.276	28.65	0	0	A:A	T:T	C:C	A:A	T:T	A:A	A:A	G:G	G:G	T:T	C:C	G:G	A:A	C:C	T:T	C:C	C:C	T:T	C:C	C:C	T:T	A:A	C:C	A:A	G:G	G:G	A:A	G:G	A:A	T:T	T:T	A:A		0
1	vit505	Turkey: Hürriyet	40.276	28.65	0	0	A:A	T:T	C:C	A:A	T:T	A:A	A:A	G:G	G:G	T:T	C:C	G:G	A:A	C:C	T:T	C:C	C:C	T:T	C:C	C:C	T:T	A:A	C:C	A:A	G:G	G:G	A:A	G:G	A:A	T:T	T:T	A:A		0
1	vit506	Turkey: Hürriyet	40.276	28.65	0	0	A:A	T:T	C:C	A:A	T:T	A:A	A:A	?	G:G	T:T	C:C	G:G	A:A	C:C	T:T	C:C	C:C	T:T	?	C:C	T:T	?	C:C	A:A	G:G	G:G	A:A	G:G	A:A	T:T	T:T	?		4
1	vit507	Turkey: Hürriyet	40.276	28.65	0	0	A:A	T:T	C:C	A:A	T:T	A:A	A:A	G:G	G:G	T:T	C:C	G:G	A:A	C:C	T:T	C:C	C:C	T:T	C:C	C:C	T:T	A:A	?	A:A	G:G	G:G	A:A	G:G	A:A	T:T	T:T	A:A		1
1	vit508	Turkey: Hürriyet	40.276	28.65	0	0	A:A	?	C:C	A:A	T:T	A:A	A:A	G:G	G:G	T:T	C:C	G:G	A:A	C:C	T:T	C:C	C:C	T:T	C:C	C:C	T:T	A:A	C:C	A:A	G:G	G:G	A:A	G:G	A:A	T:T	T:T	A:A		1
1	vit509	Turkey: Hürriyet	40.276	28.65	0	0	A:A	T:T	C:C	A:A	T:T	A:A	A:A	G:G	G:G	T:T	C:C	G:G	A:A	C:C	T:T	C:C	C:C	T:T	C:C	C:C	T:T	A:A	C:C	A:A	G:G	G:G	A:A	G:G	A:A	T:T	T:T	A:A		0
2	vit539	Turkey: Avdancık	40.291	29.16	0	0	A:A	T:T	C:C	A:A	T:T	A:A	A:A	G:G	G:G	T:T	C:C	G:G	A:A	C:C	T:T	C:C	C:C	T:T	C:C	C:C	T:T	A:A	C:C	A:A	G:G	G:G	A:A	G:G	A:A	T:T	T:T	A:A		0
2	vit540	Turkey: Avdancık	40.291	29.16	0	0	A:A	T:T	C:C	A:A	T:T	A:A	A:A	G:G	G:G	T:T	C:C	G:G	A:A	C:C	T:T	C:C	C:C	T:T	C:C	C:C	T:T	A:A	C:C	A:A	G:G	G:G	A:A	G:G	A:A	T:T	T:T	A:A		0
2	vit541	Turkey: Avdancık	40.291	29.16	0	0	A:A	T:T	C:C	A:A	T:T	A:A	A:A	G:G	G:G	T:T	C:C	G:G	A:A	C:C	T:T	C:C	C:C	T:T	C:C	C:C	T:T	A:A	C:C	A:A	G:G	G:G	A:A	G:G	A:A	T:T	T:T	A:A		0
2	vit542	Turkey: Avdancık	40.291	29.16	0	0	A:A	T:T	C:C	A:A	T:T	A:A	A:A	G:G	G:G	T:T	C:C	G:G	A:A	C:C	T:T	C:C	C:C	T:T	C:C	C:C	T:T	A:A	C:C	A:A	G:G	G:G	A:A	G:G	A:A	T:T	T:T	A:A		0
2	vit543	Turkey: Avdancık	40.291	29.16	0	0	A:A	T:T	C:C	A:A	T:T	A:A	A:A	G:G	G:G	T:T	C:C	G:G	A:A	C:C	T:T	C:C	C:C	T:T	C:C	C:C	T:T	A:A	C:C	A:A	G:G	G:G	A:A	G:G	A:A	T:T	T:T	A:A		0		Nes_02/03
2	vit544	Turkey: Avdancık	40.291	29.16	0	0	A:A	T:T	C:C	A:A	T:T	A:A	A:A	G:G	G:G	T:T	C:C	G:G	A:A	C:C	T:T	C:C	C:C	T:T	C:C	C:C	?	A:A	C:C	A:A	G:G	G:G	A:A	G:G	A:A	T:T	T:T	A:A		1		Nes_02/03
2	vit545	Turkey: Avdancık	40.291	29.16	0	0	A:A	T:T	C:C	A:A	T:T	A:A	A:A	G:G	G:G	T:T	C:C	G:G	A:A	C:C	T:T	C:C	C:C	T:T	C:C	C:C	T:T	A:A	C:C	A:A	G:G	G:G	A:A	G:G	A:A	T:T	T:T	A:A		0		Nes_02/03
2	vit546	Turkey: Avdancık	40.291	29.16	0	0	A:A	T:T	C:C	A:A	T:T	A:A	A:A	G:G	G:G	T:T	C:C	G:G	A:A	C:C	T:T	C:C	C:C	T:T	C:C	C:C	T:T	A:A	C:C	A:A	G:G	G:G	A:A	G:G	A:A	T:T	T:T	A:A		0
2	vit547	Turkey: Avdancık	40.291	29.16	0	0	A:A	T:T	C:C	A:A	T:T	A:A	A:A	G:G	?	T:T	C:C	G:G	A:A	C:C	T:T	C:C	C:C	T:T	C:C	C:C	T:T	A:A	C:C	A:A	G:G	G:G	A:A	G:G	A:A	?	T:T	A:A		2
2	vit548	Turkey: Avdancık	40.291	29.16	0	0	A:A	T:T	C:C	A:A	T:T	A:A	A:A	?	G:G	T:T	C:C	G:G	A:A	C:C	T:T	C:C	C:C	T:T	C:C	C:C	T:T	A:A	C:C	A:A	G:G	G:G	?	G:G	A:A	T:T	T:T	A:A		2
2	vit549	Turkey: Avdancık	40.291	29.16	0	0	A:A	T:T	C:C	A:A	T:T	A:A	A:A	G:G	G:G	T:T	C:C	G:G	A:A	C:C	T:T	C:C	C:C	T:T	C:C	C:C	T:T	A:A	C:C	A:A	G:G	G:G	A:A	G:G	A:A	T:T	T:T	A:A		0
2	vit550	Turkey: Avdancık	40.291	29.16	0	0	A:A	T:T	C:C	A:A	?	A:A	A:A	G:G	G:G	T:T	C:C	G:G	A:A	C:C	T:T	C:C	C:C	T:T	C:C	C:C	T:T	A:A	C:C	A:A	G:G	G:G	A:A	G:G	?	T:T	T:T	?		3
3	vit561	Turkey: Mustafalı	40.361	29.572	0	0	A:A	T:T	C:C	A:A	T:T	A:A	A:A	G:G	G:G	T:T	C:C	G:G	A:A	C:C	T:T	C:C	C:C	T:T	C:C	C:C	T:T	A:A	C:C	A:A	G:G	G:G	A:A	G:G	?	T:T	T:T	?		2
3	vit562	Turkey: Mustafalı	40.361	29.572	0	0	A:A	T:T	C:C	A:A	T:T	A:A	A:A	G:G	G:G	T:T	C:C	G:G	A:A	C:C	T:T	C:C	C:C	T:T	C:C	C:C	T:T	A:A	C:C	A:A	G:G	G:G	A:A	G:G	A:A	T:T	T:T	A:A		0
3	vit563	Turkey: Mustafalı	40.361	29.572	0	0	A:A	T:T	C:C	A:A	T:T	A:A	A:A	G:G	G:G	T:T	C:C	G:G	A:A	C:C	T:T	C:C	C:C	T:T	C:C	C:C	?	A:A	C:C	A:A	G:G	G:G	A:A	G:G	A:A	T:T	T:T	A:A		1
3	vit564	Turkey: Mustafalı	40.361	29.572	0	0	A:A	T:T	C:C	A:A	T:T	A:A	A:A	G:G	G:G	T:T	C:C	G:G	A:A	C:C	T:T	C:C	C:C	T:T	C:C	C:C	T:T	A:A	C:C	A:A	G:G	G:G	A:A	G:G	A:A	T:T	T:T	A:A		0
3	vit565	Turkey: Mustafalı	40.361	29.572	0	0	A:A	T:T	C:C	A:A	T:T	A:A	A:A	G:G	G:G	T:T	C:C	G:G	A:A	C:C	T:T	C:C	C:C	T:T	C:C	C:C	T:T	A:A	C:C	A:A	G:G	G:G	A:A	G:G	A:A	T:T	T:T	A:A		0
3	vit566	Turkey: Mustafalı	40.361	29.572	0	0	A:A	T:T	C:C	A:A	T:T	A:A	A:A	G:G	G:G	T:T	C:C	G:G	A:A	C:C	T:T	C:C	C:C	T:T	C:C	C:C	T:T	A:A	C:C	A:A	G:G	G:G	A:A	G:G	A:A	T:T	T:T	A:A		0		Nes_33
3	vit567	Turkey: Mustafalı	40.361	29.572	0	0	A:A	T:T	C:C	A:A	T:T	A:A	A:A	G:G	G:G	T:T	C:C	G:G	A:A	C:C	T:T	C:C	C:C	T:T	C:C	C:C	T:T	A:A	C:C	A:A	G:G	G:G	A:A	G:G	A:A	T:T	T:T	A:A		0		Nes_33
3	vit568	Turkey: Mustafalı	40.361	29.572	0	0	A:A	T:T	C:C	A:A	T:T	A:A	A:A	G:G	G:G	T:T	C:C	G:G	A:A	C:C	T:T	C:C	C:C	T:T	C:C	C:C	T:T	A:A	C:C	A:A	G:G	G:G	A:A	G:G	A:A	T:T	T:T	A:A		0		Nes_33
3	vit569	Turkey: Mustafalı	40.361	29.572	0	0	A:A	T:T	C:C	A:A	T:T	A:A	A:A	G:G	G:G	T:T	C:C	G:G	A:A	C:C	T:T	C:C	C:C	T:T	C:C	C:C	T:T	A:A	C:C	A:A	G:G	G:G	A:A	G:G	A:A	T:T	T:T	A:A		0
3	vit570	Turkey: Mustafalı	40.361	29.572	0	0	A:A	T:T	C:C	A:A	T:T	A:A	A:A	G:G	G:G	T:T	C:C	G:G	A:A	C:C	T:T	C:C	C:C	T:T	C:C	C:C	T:T	A:A	C:C	A:A	G:G	G:G	A:A	G:G	A:A	T:T	T:T	A:A		0
3	vit571	Turkey: Mustafalı	40.361	29.572	0	0	A:A	T:T	C:C	A:A	?	A:A	?	G:G	G:G	T:T	C:C	G:G	A:A	C:C	T:T	C:C	C:C	T:T	C:C	C:C	T:T	A:A	C:C	A:A	G:G	G:G	A:A	G:G	A:A	T:T	T:T	A:A		2
3	vit572	Turkey: Mustafalı	40.361	29.572	0	0	A:A	T:T	C:C	A:A	T:T	A:A	A:A	G:G	G:G	T:T	C:C	G:G	A:A	C:C	T:T	C:C	C:C	T:T	C:C	C:C	T:T	A:A	C:C	?	G:G	G:G	A:A	G:G	A:A	T:T	T:T	A:A		1
4	vit576	Turkey: Levent	40.965	30.433	0	0	A:A	T:T	C:C	A:A	T:T	A:A	A:A	G:G	?	T:T	C:C	G:G	A:A	C:C	T:T	C:C	C:C	T:T	C:C	C:C	T:T	A:A	C:C	A:A	G:G	G:G	A:A	G:G	?	?	T:T	A:A		3
4	vit577	Turkey: Levent	40.965	30.433	0	0	A:A	T:T	C:C	A:A	T:T	A:A	A:A	G:G	G:G	T:T	C:C	G:G	A:A	C:C	T:T	C:C	C:C	T:T	C:C	C:C	T:T	A:A	C:C	A:A	G:G	G:G	A:A	G:G	A:A	T:T	T:T	A:A		0
4	vit578	Turkey: Levent	40.965	30.433	0	0	A:A	T:T	C:C	A:A	T:T	A:A	A:A	G:G	G:G	T:T	C:C	G:G	A:A	C:C	T:T	C:C	C:C	T:T	C:C	C:C	T:T	A:A	C:C	A:A	G:G	G:G	A:A	G:G	A:A	T:T	T:T	A:A		0
4	vit579	Turkey: Levent	40.965	30.433	0	0	A:A	T:T	C:C	A:A	T:T	A:A	A:A	G:G	G:G	T:T	C:C	G:G	A:A	C:C	T:T	C:C	C:C	T:T	C:C	C:C	T:T	A:A	C:C	A:A	G:G	G:G	A:A	G:G	A:A	T:T	T:T	A:A		0
4	vit580	Turkey: Levent	40.965	30.433	0	0	A:A	T:T	C:C	A:A	T:T	A:A	A:A	G:G	G:G	T:T	C:C	G:G	A:A	C:C	T:T	C:C	C:C	T:T	C:C	C:C	T:T	A:A	C:C	A:A	G:G	G:G	A:A	G:G	A:A	T:T	T:T	A:A		0		Nes_09
4	vit581	Turkey: Levent	40.965	30.433	0	0	A:A	T:T	C:C	A:A	T:T	A:A	A:A	G:G	G:G	T:T	C:C	G:G	A:A	C:C	?	C:C	C:C	T:T	C:C	C:C	T:T	A:A	C:C	A:A	G:G	G:G	A:A	G:G	A:A	T:T	T:T	A:A		1		Nes_10
4	vit582	Turkey: Levent	40.965	30.433	0	0	A:A	T:T	C:C	?	T:T	A:A	A:A	G:G	?	?	C:C	G:G	A:A	C:C	T:T	C:C	C:C	T:T	C:C	C:C	?	A:A	C:C	A:A	G:G	G:G	A:A	?	A:A	T:T	T:T	A:A		5		Nes_11
4	vit583	Turkey: Levent	40.965	30.433	0	0	A:A	T:T	C:C	A:A	T:T	A:A	A:A	G:G	G:G	T:T	C:C	G:G	A:A	C:C	T:T	C:C	C:C	T:T	C:C	C:C	T:T	A:A	C:C	A:A	G:G	G:G	A:A	G:G	A:A	T:T	T:T	A:A		0
4	vit584	Turkey: Levent	40.965	30.433	0	0	A:A	T:T	C:C	A:A	T:T	A:A	A:A	G:G	G:G	T:T	C:C	G:G	A:A	C:C	T:T	C:C	C:C	T:T	?	C:C	T:T	A:A	C:C	A:A	G:G	G:G	A:A	G:G	A:A	T:T	T:T	A:A		1
4	vit585	Turkey: Levent	40.965	30.433	0	0	A:A	T:T	C:C	A:A	T:T	A:A	A:A	G:G	G:G	T:T	C:C	G:G	A:A	C:C	T:T	C:C	C:C	T:T	C:C	C:C	T:T	A:A	C:C	A:A	G:G	G:G	A:A	G:G	A:A	T:T	T:T	A:A		0
4	vit586	Turkey: Levent	40.965	30.433	0	0	A:A	T:T	C:C	A:A	T:T	A:A	A:A	?	G:G	T:T	C:C	G:G	A:A	C:C	T:T	C:C	C:C	T:T	C:C	C:C	T:T	A:A	C:C	A:A	G:G	G:G	A:A	G:G	A:A	T:T	T:T	A:A		1
4	vit588	Turkey: Levent	40.965	30.433	0	0	A:A	T:T	C:C	A:A	T:T	A:A	A:A	G:G	G:G	T:T	C:C	G:G	A:A	C:C	T:T	C:C	C:C	T:T	C:C	?	T:T	A:A	C:C	A:A	G:G	G:G	A:A	G:G	A:A	T:T	T:T	A:A		1
5	vit031	Turkey: Abant Gölu	40.612	31.288	0	0	A:A	T:T	C:C	A:A	T:T	A:A	A:A	G:G	G:G	T:T	C:C	G:G	A:A	C:C	T:T	C:C	C:C	T:T	C:C	C:C	T:T	A:A	C:C	A:A	G:G	G:G	A:A	G:G	A:A	T:T	T:T	A:A		0		Nes_12/13
5	vit032	Turkey: Abant Gölu	40.612	31.288	0	0	A:A	T:T	C:C	A:A	T:T	A:A	A:A	G:G	G:G	T:T	C:C	G:G	?	C:C	T:T	C:C	C:C	T:T	C:C	C:C	T:T	A:A	C:C	A:A	G:G	?	A:A	G:G	?	?	T:T	A:A		4		Nes_12/13
5	vit033	Turkey: Abant Gölu	40.612	31.288	0	0	A:A	T:T	C:C	A:A	T:T	A:A	A:A	G:G	G:G	T:T	C:C	G:G	A:A	C:C	T:T	C:C	C:C	T:T	C:C	C:C	T:T	A:A	C:C	A:A	G:G	G:G	A:A	G:G	A:A	T:T	T:T	A:A		0		Nes_12/13
6	vit085	Turkey: Hacılar	41.497	32.102	0	0	A:A	T:T	C:C	A:A	?	A:A	A:A	G:G	G:G	T:T	C:C	G:G	A:A	C:C	T:T	C:C	C:C	T:T	C:C	C:C	T:T	A:A	C:C	A:A	G:G	G:G	A:A	G:G	A:A	T:T	T:T	A:A		1
6	vit086	Turkey: Hacılar	41.497	32.102	0	0	A:A	T:T	C:C	A:A	T:T	A:A	A:A	?	G:G	T:T	C:C	G:G	A:A	C:C	T:T	C:C	C:C	T:T	C:C	C:C	T:T	A:A	C:C	A:A	?	G:G	A:A	G:G	A:A	T:T	T:T	A:A		2
6	vit087	Turkey: Hacılar	41.497	32.102	0	0	A:A	T:T	C:C	A:A	T:T	A:A	A:A	G:G	G:G	T:T	C:C	G:G	A:A	C:C	T:T	C:C	C:C	T:T	C:C	C:C	T:T	A:A	C:C	A:A	G:G	G:G	A:A	G:G	A:A	T:T	T:T	A:A		0
6	vit088	Turkey: Hacılar	41.497	32.102	0	0	?	T:T	C:C	A:A	T:T	?	A:A	?	?	T:T	C:C	G:G	A:A	C:C	T:T	C:C	C:C	T:T	C:C	C:C	?	A:A	?	A:A	G:G	G:G	A:A	G:G	A:A	T:T	T:T	A:A		6		Nes_14/15/20
6	vit089	Turkey: Hacılar	41.497	32.102	0	0	A:A	T:T	C:C	A:A	T:T	A:A	A:A	?	G:G	T:T	C:C	G:G	A:A	C:C	T:T	C:C	C:C	T:T	C:C	C:C	T:T	A:A	C:C	A:A	G:G	G:G	A:A	G:G	A:A	T:T	T:T	A:A		1		Nes_14/15/20
6	vit090	Turkey: Hacılar	41.497	32.102	0	0	A:A	T:T	?	A:A	T:T	A:A	A:A	G:G	G:G	T:T	C:C	G:G	A:A	C:C	T:T	C:C	C:C	T:T	C:C	C:C	T:T	A:A	C:C	A:A	G:G	G:G	A:A	G:G	A:A	T:T	T:T	A:A		1		Nes_14/15/20
6	vit091	Turkey: Hacılar	41.497	32.102	0	0	A:A	T:T	C:C	A:A	T:T	A:A	A:A	G:G	G:G	T:T	C:C	G:G	A:A	C:C	T:T	C:C	C:C	T:T	C:C	C:C	T:T	A:A	C:C	A:A	G:G	G:G	A:A	G:G	A:A	T:T	T:T	A:A		0
6	vit092	Turkey: Hacılar	41.497	32.102	0	0	A:A	T:T	C:C	A:A	T:T	A:A	A:A	G:G	G:G	T:T	C:C	G:G	A:A	C:C	T:T	C:C	C:C	T:T	C:C	C:C	T:T	A:A	C:C	A:A	G:G	G:G	A:A	G:G	A:A	T:T	T:T	A:A		0
6	vit093	Turkey: Hacılar	41.497	32.102	0	0	A:A	T:T	C:C	A:A	T:T	A:A	A:A	G:G	G:G	T:T	C:C	G:G	A:A	C:C	T:T	C:C	C:C	T:T	C:C	C:C	T:T	A:A	C:C	?	G:G	G:G	A:A	G:G	A:A	T:T	T:T	A:A		1
6	vit094	Turkey: Hacılar	41.497	32.102	0	0	A:A	T:T	C:C	A:A	T:T	A:A	A:A	G:G	G:G	T:T	C:C	G:G	A:A	C:C	T:T	C:C	C:C	T:T	C:C	C:C	T:T	A:A	C:C	A:A	G:G	G:G	A:A	G:G	A:A	T:T	T:T	A:A		0
6	vit095	Turkey: Hacılar	41.497	32.102	0	0	A:A	T:T	C:C	A:A	T:T	A:A	A:A	G:G	G:G	T:T	C:C	G:G	A:A	C:C	T:T	C:C	C:C	T:T	C:C	C:C	T:T	A:A	C:C	A:A	G:G	G:G	A:A	G:G	A:A	T:T	T:T	A:A		0
6	vit096	Turkey: Hacılar	41.497	32.102	0	0	A:A	T:T	C:C	A:A	T:T	A:A	A:A	G:G	G:G	T:T	C:C	G:G	A:A	C:C	T:T	C:C	C:C	T:T	C:C	C:C	T:T	A:A	C:C	A:A	G:G	G:G	A:A	G:G	A:A	T:T	T:T	A:A		0
7	vit142	Turkey: Çal	41.367	32.944	0	0	A:A	T:T	C:C	?	T:T	A:A	A:A	G:G	G:G	T:T	C:C	?	A:A	C:C	T:T	?	C:C	T:T	C:C	?	T:T	A:A	C:C	?	G:G	G:G	?	G:G	A:A	T:T	?	A:A		7
7	vit143	Turkey: Çal	41.367	32.944	0	0	A:A	T:T	C:C	?	T:T	A:A	A:A	G:G	G:G	T:T	C:C	G:G	A:A	C:C	T:T	C:C	C:C	T:T	C:C	C:C	T:T	A:A	C:C	A:A	G:G	G:G	A:A	G:G	A:A	T:T	T:T	A:A		1
7	vit144	Turkey: Çal	41.367	32.944	0	0	A:A	T:T	C:C	A:A	T:T	A:A	A:A	G:G	G:G	T:T	C:C	G:G	A:A	C:C	T:T	C:C	C:C	T:T	C:C	C:C	T:T	A:A	C:C	A:A	G:G	G:G	A:A	G:G	A:A	T:T	T:T	A:A		0
7	vit145	Turkey: Çal	41.367	32.944	0	0	A:A	T:T	C:C	A:A	T:T	A:A	A:A	G:G	G:G	T:T	C:C	G:G	A:A	C:C	T:T	C:C	C:C	T:T	C:C	C:C	T:T	A:A	C:C	A:A	G:G	G:G	A:A	G:G	A:A	T:T	T:T	A:A		0
7	vit146	Turkey: Çal	41.367	32.944	0	0	A:A	T:T	C:C	A:A	T:T	A:A	A:A	G:G	G:G	T:T	C:C	G:G	A:A	C:C	T:T	C:C	C:C	T:T	C:C	C:C	T:T	A:A	C:C	A:A	G:G	G:G	A:A	G:G	?	?	T:T	A:A		2
7	vit147	Turkey: Çal	41.367	32.944	0	0	A:A	?	C:C	A:A	T:T	A:A	A:A	?	G:G	T:T	C:C	G:G	A:A	C:C	T:T	C:C	C:C	T:T	C:C	C:C	T:T	A:A	C:C	A:A	G:G	G:G	A:A	G:G	A:A	T:T	T:T	A:A		2		Nes_17
7	vit148	Turkey: Çal	41.367	32.944	0	0	A:A	T:T	C:C	A:A	T:T	A:A	A:A	G:G	G:G	T:T	C:C	G:G	A:A	C:C	T:T	C:C	C:C	T:T	C:C	C:C	T:T	A:A	C:C	A:A	G:G	G:G	A:A	G:G	A:A	T:T	T:T	A:A		0		Nes_17
7	vit149	Turkey: Çal	41.367	32.944	0	0	A:A	T:T	C:C	A:A	T:T	A:A	A:A	G:G	G:G	T:T	C:C	G:G	A:A	C:C	T:T	C:C	C:C	T:T	C:C	C:C	T:T	A:A	C:C	A:A	G:G	G:G	A:A	G:G	A:A	T:T	T:T	A:A		0		Nes_17
7	vit150	Turkey: Çal	41.367	32.944	0	0	A:A	T:T	C:C	?	T:T	A:A	A:A	G:G	G:G	T:T	C:C	G:G	A:A	C:C	T:T	C:C	C:C	T:T	C:C	C:C	T:T	A:A	C:C	A:A	G:G	G:G	A:A	G:G	A:A	T:T	T:T	A:A		1
7	vit151	Turkey: Çal	41.367	32.944	0	0	A:A	T:T	C:C	?	T:T	A:A	A:A	G:G	G:G	T:T	C:C	G:G	A:A	C:C	T:T	C:C	C:C	T:T	C:C	C:C	T:T	A:A	C:C	A:A	G:G	G:G	A:A	G:G	A:A	T:T	T:T	A:A		1
7	vit152	Turkey: Çal	41.367	32.944	0	0	A:A	T:T	C:C	A:A	T:T	A:A	A:A	G:G	G:G	T:T	C:C	G:G	A:A	C:C	T:T	C:C	C:C	T:T	C:C	C:C	T:T	A:A	C:C	?	G:G	G:G	A:A	G:G	A:A	T:T	T:T	A:A		1
7	vit153	Turkey: Çal	41.367	32.944	0	0	A:A	T:T	C:C	A:A	T:T	A:A	A:A	G:G	G:G	T:T	C:C	G:G	A:A	C:C	T:T	C:C	C:C	T:T	C:C	C:C	T:T	A:A	C:C	A:A	G:G	G:G	A:A	G:G	A:A	T:T	T:T	A:A		0
8	vit158	Turkey: Başboyunduruk	41.014	32.861	0	0	A:A	T:T	C:C	?	T:T	A:A	A:A	G:G	?	T:T	C:C	G:G	A:A	C:C	T:T	C:C	C:C	T:T	C:C	C:C	T:T	A:A	C:C	A:A	G:G	G:G	A:A	G:G	A:A	T:T	T:T	A:A		2		Nes_19
8	vit159	Turkey: Başboyunduruk	41.014	32.861	0	0	A:A	T:T	C:C	A:A	T:T	A:A	?	G:G	G:G	T:T	C:C	G:G	A:A	C:C	T:T	C:C	C:C	T:T	C:C	C:C	T:T	A:A	C:C	A:A	G:G	G:G	A:A	G:G	A:A	T:T	T:T	A:A		1		Nes_19
8	vit160	Turkey: Başboyunduruk	41.014	32.861	0	0	A:A	T:T	C:C	A:A	T:T	A:A	A:A	G:G	G:G	T:T	C:C	G:G	?	C:C	T:T	C:C	C:C	T:T	C:C	C:C	T:T	A:A	C:C	A:A	G:G	G:G	A:A	G:G	A:A	T:T	T:T	A:A		1
8	vit161	Turkey: Başboyunduruk	41.014	32.861	0	0	A:A	T:T	C:C	A:A	T:T	A:A	A:A	G:G	G:G	T:T	C:C	G:G	A:A	C:C	T:T	C:C	C:C	T:T	C:C	C:C	T:T	A:A	C:C	A:A	G:G	G:G	A:A	G:G	A:A	T:T	T:T	A:A		0
8	vit162	Turkey: Başboyunduruk	41.014	32.861	0	0	A:A	T:T	C:C	A:A	T:T	A:A	A:A	G:G	G:G	T:T	?	G:G	A:A	C:C	T:T	C:C	C:C	T:T	C:C	?	T:T	A:A	C:C	A:A	?	G:G	A:A	G:G	A:A	T:T	T:T	A:A		3
8	vit163	Turkey: Başboyunduruk	41.014	32.861	0	0	A:A	T:T	C:C	A:A	T:T	A:A	A:A	G:G	G:G	T:T	C:C	G:G	A:A	C:C	T:T	C:C	C:C	T:T	C:C	C:C	T:T	A:A	C:C	A:A	G:G	?	A:A	G:G	A:A	T:T	T:T	A:A		1
8	vit190	Turkey: Başboyunduruk	41.014	32.861	0	0	A:A	T:T	C:C	?	T:T	A:A	A:A	G:G	G:G	T:T	C:C	G:G	A:A	C:C	T:T	C:C	C:C	T:T	C:C	C:C	T:T	A:A	C:C	?	G:G	G:G	A:A	G:G	A:A	T:T	T:T	A:A		2		Nes_19
8	vit191	Turkey: Başboyunduruk	41.014	32.861	0	0	A:A	T:T	C:C	A:A	T:T	A:A	A:A	G:G	G:G	T:T	C:C	G:G	A:A	C:C	T:T	C:C	C:C	T:T	C:C	C:C	T:T	A:A	C:C	A:A	G:G	G:G	A:A	G:G	A:A	T:T	T:T	A:A		0
8	vit192	Turkey: Başboyunduruk	41.014	32.861	0	0	A:A	T:T	C:C	A:A	T:T	A:A	A:A	G:G	G:G	T:T	C:C	G:G	A:A	C:C	T:T	C:C	C:C	T:T	C:C	C:C	T:T	A:A	C:C	A:A	G:G	G:G	A:A	G:G	A:A	T:T	T:T	A:A		0
8	vit193	Turkey: Başboyunduruk	41.014	32.861	0	0	A:A	T:T	C:C	A:A	T:T	A:A	A:A	G:G	G:G	T:T	C:C	G:G	A:A	C:C	T:T	C:C	C:C	T:T	C:C	C:C	T:T	A:A	C:C	A:A	G:G	G:G	A:A	G:G	A:A	T:T	T:T	A:A		0
8	vit194	Turkey: Başboyunduruk	41.014	32.861	0	0	A:A	T:T	C:C	A:A	T:T	A:A	A:A	G:G	G:G	T:T	C:C	G:G	A:A	C:C	T:T	C:C	C:C	T:T	C:C	C:C	T:T	A:A	C:C	A:A	G:G	G:G	A:A	G:G	A:A	T:T	T:T	A:A		0
8	vit195	Turkey: Başboyunduruk	41.014	32.861	0	0	A:A	T:T	C:C	A:A	T:T	A:A	A:A	G:G	G:G	T:T	C:C	G:G	A:A	C:C	T:T	C:C	C:C	T:T	C:C	C:C	T:T	A:A	C:C	A:A	G:G	G:G	A:A	G:G	A:A	T:T	T:T	A:A		0
9	vit202	Turkey: Çibanköy	41.201	34.037	0	0	A:A	T:T	C:C	A:A	T:T	A:A	A:A	G:G	G:G	T:T	C:C	G:G	A:A	C:C	T:T	C:C	C:C	T:T	C:C	C:C	T:T	A:A	C:C	A:A	G:G	?	A:A	G:G	A:A	T:T	T:T	A:A		1
9	vit203	Turkey: Çibanköy	41.201	34.037	0	0	A:A	T:T	C:C	A:A	T:T	A:A	A:A	G:G	G:G	T:T	C:C	G:G	A:A	C:C	T:T	C:C	C:C	T:T	C:C	C:C	T:T	A:A	C:C	A:A	G:G	G:G	A:A	G:G	A:A	T:T	T:T	A:A		0
9	vit204	Turkey: Çibanköy	41.201	34.037	0	0	A:A	T:T	C:C	A:A	T:T	A:A	A:A	G:G	G:G	T:T	C:C	G:G	A:A	C:C	T:T	C:C	C:C	T:T	C:C	C:C	T:T	A:A	C:C	A:A	G:G	G:G	A:A	G:G	A:A	T:T	T:T	A:A		0
9	vit205	Turkey: Çibanköy	41.201	34.037	0	0	A:A	T:T	C:C	A:A	T:T	A:A	A:A	G:G	G:G	T:T	C:C	G:G	A:A	C:C	T:T	C:C	C:C	T:T	C:C	C:C	T:T	A:A	C:C	A:A	G:G	G:G	A:A	G:G	A:A	T:T	T:T	A:A		0
9	vit206	Turkey: Çibanköy	41.201	34.037	0	0	A:A	T:T	C:C	A:A	T:T	A:A	?	G:G	G:G	T:T	C:C	G:G	A:A	C:C	T:T	C:C	C:C	T:T	C:C	C:C	T:T	A:A	C:C	A:A	G:G	G:G	A:A	?	A:A	T:T	T:T	A:A		2		Nes_20
9	vit207	Turkey: Çibanköy	41.201	34.037	0	0	A:A	T:T	C:C	A:A	T:T	A:A	A:A	G:G	G:G	T:T	C:C	G:G	A:A	C:C	T:T	C:C	C:C	T:T	C:C	C:C	T:T	A:A	C:C	A:A	G:G	G:G	A:A	G:G	A:A	T:T	T:T	A:A		0		Nes_20
9	vit208	Turkey: Çibanköy	41.201	34.037	0	0	A:A	T:T	C:C	A:A	T:T	A:A	A:A	G:G	G:G	T:T	C:C	G:G	A:A	C:C	T:T	C:C	C:C	T:T	C:C	C:C	T:T	A:A	C:C	A:A	G:G	G:G	A:A	G:G	A:A	T:T	T:T	A:A		0		Nes_20
9	vit209	Turkey: Çibanköy	41.201	34.037	0	0	A:A	T:T	C:C	A:A	T:T	A:A	A:A	G:G	G:G	T:T	C:C	G:G	A:A	C:C	T:T	C:C	C:C	T:T	C:C	C:C	T:T	A:A	C:C	A:A	G:G	G:G	A:A	G:G	A:A	T:T	T:T	A:A		0
9	vit210	Turkey: Çibanköy	41.201	34.037	0	0	A:A	T:T	C:C	A:A	T:T	A:A	A:A	G:G	G:G	T:T	C:C	G:G	A:A	C:C	T:T	C:C	C:C	T:T	C:C	C:C	T:T	A:A	C:C	A:A	G:G	G:G	A:A	G:G	A:A	T:T	T:T	A:A		0
9	vit211	Turkey: Çibanköy	41.201	34.037	0	0	A:A	T:T	C:C	A:A	T:T	A:A	A:A	G:G	G:G	T:T	C:C	G:G	A:A	C:C	T:T	C:C	C:C	T:T	C:C	C:C	T:T	A:A	C:C	A:A	G:G	G:G	A:A	G:G	A:A	T:T	T:T	A:A		0
9	vit212	Turkey: Çibanköy	41.201	34.037	0	0	A:A	T:T	C:C	A:A	T:T	A:A	A:A	G:G	G:G	T:T	C:C	G:G	A:A	C:C	T:T	C:C	C:C	T:T	C:C	C:C	T:T	A:A	C:C	A:A	G:G	G:G	A:A	G:G	A:A	T:T	T:T	A:A		0
9	vit213	Turkey: Çibanköy	41.201	34.037	0	0	A:A	T:T	C:C	?	T:T	A:A	A:A	G:G	G:G	T:T	C:C	G:G	A:A	C:C	T:T	C:C	C:C	T:T	C:C	C:C	T:T	A:A	C:C	A:A	G:G	G:G	A:A	G:G	A:A	T:T	T:T	A:A		1
10	vit170	Turkey: Cebeli	41.121	35.33	0	0	A:A	T:T	C:C	?	T:T	A:A	A:A	?	G:G	T:T	C:C	G:G	A:A	C:C	T:T	C:C	C:C	T:T	C:C	C:C	T:T	A:A	C:C	A:A	G:G	G:G	A:A	G:G	A:A	T:T	T:T	A:A		2		Nes_21/22
10	vit171	Turkey: Cebeli	41.121	35.33	0	0	A:A	T:T	C:C	?	T:T	A:A	A:A	?	G:G	T:T	C:C	G:G	A:A	C:C	T:T	C:C	C:C	T:T	C:C	C:C	?	A:A	C:C	A:A	G:G	G:G	A:A	G:G	A:A	T:T	T:T	A:A		3		Nes_21/22
10	vit172	Turkey: Cebeli	41.121	35.33	0	0	A:A	T:T	?	A:A	?	A:A	?	G:G	G:G	?	C:C	G:G	A:A	C:C	T:T	C:C	?	T:T	C:C	C:C	T:T	A:A	C:C	A:A	G:G	G:G	A:A	G:G	A:A	T:T	T:T	A:A		5		Nes_21/22
10	vit173	Turkey: Cebeli	41.121	35.33	0	0	A:A	T:T	C:C	A:A	T:T	A:A	A:A	G:G	G:G	T:T	C:C	G:G	A:A	C:C	T:T	C:C	C:C	T:T	C:C	C:C	T:T	A:A	C:C	A:A	G:G	G:G	A:A	G:G	A:A	T:T	T:T	A:A		0
10	vit174	Turkey: Cebeli	41.121	35.33	0	0	A:A	T:T	C:C	A:A	T:T	A:A	A:A	G:G	G:G	T:T	C:C	G:G	A:A	C:C	T:T	C:C	C:C	T:T	C:C	C:C	T:T	A:A	C:C	A:A	G:G	G:G	A:A	G:G	A:A	T:T	T:T	A:A		0
10	vit175	Turkey: Cebeli	41.121	35.33	0	0	A:A	T:T	C:C	A:A	T:T	A:A	A:A	G:G	G:G	T:T	C:C	G:G	A:A	C:C	T:T	C:C	C:C	T:T	C:C	C:C	T:T	A:A	C:C	A:A	G:G	G:G	A:A	G:G	A:A	T:T	T:T	A:A		0
10	vit176	Turkey: Cebeli	41.121	35.33	0	0	A:A	T:T	C:C	A:A	T:T	A:A	A:A	G:G	G:G	T:T	C:C	G:G	A:A	C:C	T:T	C:C	C:C	T:T	C:C	C:C	T:T	A:A	C:C	A:A	G:G	G:G	A:A	G:G	A:A	T:T	T:T	A:A		0
10	vit177	Turkey: Cebeli	41.121	35.33	0	0	A:A	T:T	C:C	A:A	T:T	A:A	A:A	G:G	G:G	T:T	C:C	G:G	A:A	C:C	T:T	C:C	C:C	T:T	C:C	C:C	T:T	A:A	C:C	A:A	G:G	G:G	A:A	G:G	A:A	T:T	T:T	A:A		0
10	vit178	Turkey: Cebeli	41.121	35.33	0	0	A:A	T:T	C:C	A:A	T:T	A:A	A:A	G:G	G:G	T:T	C:C	G:G	A:A	C:C	T:T	C:C	C:C	T:T	C:C	C:C	T:T	A:A	C:C	A:A	G:G	G:G	A:A	G:G	A:A	T:T	T:T	A:A		0
10	vit179	Turkey: Cebeli	41.121	35.33	0	0	A:A	T:T	C:C	A:A	T:T	A:A	A:A	G:G	G:G	T:T	C:C	G:G	A:A	C:C	T:T	C:C	C:C	T:T	C:C	C:C	T:T	A:A	C:C	A:A	G:G	G:G	A:A	G:G	A:A	T:T	T:T	A:A		0
10	vit180	Turkey: Cebeli	41.121	35.33	0	0	A:A	T:T	C:C	A:A	T:T	A:A	A:A	G:G	G:G	T:T	C:C	G:G	A:A	C:C	T:T	C:C	C:C	T:T	C:C	C:C	T:T	A:A	C:C	A:A	G:G	G:G	A:A	G:G	A:A	T:T	T:T	A:A		0
10	vit181	Turkey: Cebeli	41.121	35.33	0	0	A:A	T:T	C:C	A:A	T:T	A:A	A:A	G:G	G:G	T:T	C:C	G:G	A:A	C:C	T:T	C:C	C:C	T:T	C:C	C:C	T:T	A:A	C:C	A:A	G:G	G:G	A:A	G:G	A:A	T:T	T:T	A:A		0
11	vit242	Turkey: Çakıralan	41.182	35.774	0	0	A:A	T:T	C:C	A:A	?	A:A	A:A	G:G	G:G	T:T	C:C	G:G	A:A	C:C	T:T	C:C	C:C	T:T	C:C	C:C	T:T	A:A	C:C	A:A	G:G	G:G	A:A	G:G	A:A	T:T	T:T	A:A		1
11	vit243	Turkey: Çakıralan	41.182	35.774	0	0	A:A	T:T	C:C	A:A	T:T	A:A	A:A	G:G	G:G	T:T	C:C	G:G	A:A	C:C	T:T	C:C	C:C	T:T	?	C:C	T:T	A:A	C:C	A:A	G:G	G:G	A:A	G:G	A:A	T:T	T:T	A:A		1
11	vit244	Turkey: Çakıralan	41.182	35.774	0	0	A:A	T:T	C:C	A:A	T:T	A:A	A:A	G:G	G:G	T:T	C:C	G:G	A:A	C:C	T:T	C:C	C:C	T:T	C:C	C:C	T:T	A:A	C:C	A:A	G:G	G:G	A:A	G:G	A:A	T:T	T:T	A:A		0
11	vit245	Turkey: Çakıralan	41.182	35.774	0	0	A:A	T:T	C:C	A:A	T:T	A:A	A:A	G:G	G:G	T:T	C:C	G:G	A:A	C:C	T:T	C:C	C:C	T:T	C:C	C:C	T:T	A:A	C:C	A:A	G:G	G:G	A:A	G:G	A:A	T:T	T:T	A:A		0
11	vit246	Turkey: Çakıralan	41.182	35.774	0	0	A:A	T:T	C:C	A:A	T:T	A:A	A:A	G:G	G:G	T:T	C:C	G:G	A:A	C:C	T:T	C:C	C:C	T:T	C:C	C:C	T:T	A:A	C:C	A:A	G:G	G:G	A:A	G:G	A:A	T:T	T:T	A:A		0
11	vit247	Turkey: Çakıralan	41.182	35.774	0	0	A:A	T:T	C:C	A:A	T:T	A:A	A:A	G:G	G:G	T:T	C:C	G:G	A:A	C:C	T:T	C:C	C:C	T:T	C:C	C:C	T:T	A:A	C:C	A:A	G:G	G:G	A:A	G:G	A:A	T:T	T:T	A:A		0		Nes_23/24
11	vit248	Turkey: Çakıralan	41.182	35.774	0	0	A:A	T:T	C:C	A:A	T:T	A:A	A:A	G:G	G:G	T:T	C:C	G:G	A:A	C:C	T:T	C:C	C:C	T:T	C:C	C:C	T:T	A:A	C:C	A:A	G:G	G:G	A:A	G:G	A:A	T:T	T:T	A:A		0		Nes_23/24
11	vit249	Turkey: Çakıralan	41.182	35.774	0	0	A:A	T:T	C:C	A:A	T:T	A:A	A:A	G:G	G:G	T:T	C:C	G:G	A:A	C:C	T:T	C:C	C:C	T:T	C:C	C:C	T:T	A:A	?	A:A	G:G	G:G	A:A	?	A:A	T:T	T:T	A:A		2		Nes_23/24
11	vit250	Turkey: Çakıralan	41.182	35.774	0	0	A:A	T:T	C:C	A:A	T:T	A:A	A:A	G:G	G:G	T:T	C:C	G:G	A:A	C:C	T:T	C:C	C:C	T:T	C:C	C:C	T:T	A:A	C:C	A:A	G:G	G:G	A:A	G:G	A:A	T:T	T:T	A:A		0
11	vit251	Turkey: Çakıralan	41.182	35.774	0	0	A:A	T:T	C:C	A:A	T:T	A:A	A:A	G:G	G:G	T:T	C:C	G:G	A:A	C:C	T:T	C:C	C:C	T:T	C:C	C:C	T:T	A:A	C:C	A:A	G:G	G:G	A:A	G:G	A:A	T:T	T:T	A:A		0
11	vit252	Turkey: Çakıralan	41.182	35.774	0	0	A:A	T:T	C:C	A:A	T:T	A:A	A:A	G:G	G:G	T:T	C:C	G:G	A:A	C:C	T:T	C:C	C:C	T:T	C:C	C:C	T:T	A:A	C:C	A:A	G:G	G:G	A:A	G:G	A:A	T:T	T:T	A:A		0
11	vit253	Turkey: Çakıralan	41.182	35.774	0	0	A:A	T:T	C:C	A:A	T:T	A:A	A:A	?	G:G	T:T	C:C	G:G	A:A	C:C	T:T	C:C	C:C	T:T	C:C	C:C	T:T	A:A	C:C	A:A	G:G	G:G	A:A	G:G	A:A	T:T	T:T	A:A		1
12	vit269	Turkey: Kethüda	41.116	36.017	0	0	A:A	T:T	C:C	A:A	T:T	A:A	A:A	G:G	G:G	T:T	C:C	G:G	A:A	C:C	T:T	C:C	C:C	T:T	C:C	C:C	T:T	A:A	C:C	A:A	G:G	G:G	A:A	G:G	A:A	T:T	T:T	A:A		0
12	vit270	Turkey: Kethüda	41.116	36.017	0	0	A:A	T:T	C:C	A:A	T:T	A:A	A:A	G:G	G:G	T:T	C:C	G:G	A:A	C:C	T:T	C:C	C:C	T:T	C:C	C:C	T:T	A:A	C:C	A:A	G:G	G:G	A:A	G:G	A:A	T:T	T:T	A:A		0
12	vit271	Turkey: Kethüda	41.116	36.017	0	0	A:A	T:T	C:C	A:A	T:T	A:A	A:A	G:G	G:G	T:T	C:C	G:G	A:A	C:C	T:T	C:C	C:C	T:T	C:C	C:C	T:T	A:A	C:C	A:A	G:G	G:G	A:A	G:G	A:A	T:T	T:T	A:A		0
12	vit272	Turkey: Kethüda	41.116	36.017	0	0	A:A	T:T	C:C	A:A	T:T	A:A	A:A	G:G	G:G	T:T	C:C	G:G	A:A	C:C	T:T	C:C	C:C	T:T	C:C	C:C	T:T	A:A	C:C	A:A	G:G	G:G	A:A	G:G	A:A	T:T	T:T	A:A		0
12	vit273	Turkey: Kethüda	41.116	36.017	0	0	A:A	T:T	C:C	A:A	T:T	A:A	A:A	G:G	G:G	T:T	C:C	G:G	A:A	C:C	T:T	C:C	C:C	T:T	C:C	C:C	T:T	A:A	C:C	A:A	G:G	G:G	A:A	G:G	A:A	T:T	T:T	A:A		0
12	vit274	Turkey: Kethüda	41.116	36.017	0	0	A:A	T:T	C:C	A:A	T:T	A:A	A:A	G:G	G:G	T:T	C:C	G:G	A:A	C:C	T:T	C:C	C:C	T:T	C:C	?	T:T	A:A	C:C	A:A	G:G	G:G	A:A	G:G	A:A	T:T	T:T	A:A		1		Nes_23/24
12	vit275	Turkey: Kethüda	41.116	36.017	0	0	A:A	T:T	C:C	A:A	T:T	A:A	A:A	G:G	G:G	T:T	C:C	?	A:A	C:C	T:T	C:C	C:C	T:T	C:C	C:C	T:T	A:A	C:C	?	G:G	G:G	A:A	?	A:A	T:T	T:T	A:A		3		Nes_23/24
12	vit276	Turkey: Kethüda	41.116	36.017	0	0	A:A	T:T	?	A:A	T:T	A:A	A:A	G:G	G:G	T:T	C:C	G:G	A:A	C:C	T:T	C:C	C:C	T:T	C:C	?	T:T	A:A	C:C	A:A	G:G	G:G	A:A	G:G	A:A	T:T	T:T	A:A		2		Nes_23/24
12	vit277	Turkey: Kethüda	41.116	36.017	0	0	A:A	T:T	C:C	A:A	T:T	A:A	A:A	G:G	G:G	T:T	C:C	G:G	A:A	C:C	T:T	C:C	C:C	T:T	C:C	C:C	T:T	A:A	C:C	A:A	G:G	G:G	A:A	G:G	A:A	T:T	T:T	A:A		0
12	vit278	Turkey: Kethüda	41.116	36.017	0	0	A:A	T:T	C:C	A:A	T:T	A:A	A:A	G:G	G:G	T:T	C:C	G:G	A:A	C:C	T:T	C:C	C:C	T:T	C:C	C:C	T:T	A:A	C:C	A:A	G:G	G:G	A:A	G:G	A:A	T:T	T:T	A:A		0
12	vit279	Turkey: Kethüda	41.116	36.017	0	0	A:A	T:T	C:C	A:A	T:T	A:A	A:A	G:G	G:G	T:T	C:C	G:G	A:A	C:C	T:T	C:C	C:C	T:T	C:C	C:C	T:T	A:A	C:C	A:A	G:G	G:G	A:A	G:G	A:A	T:T	T:T	A:A		0
12	vit280	Turkey: Kethüda	41.116	36.017	0	0	A:A	T:T	C:C	A:A	T:T	A:A	A:A	G:G	G:G	T:T	C:C	G:G	A:A	C:C	T:T	C:C	C:C	T:T	C:C	C:C	T:T	A:A	C:C	A:A	G:G	G:G	A:A	G:G	A:A	T:T	T:T	A:A		0
12	vit281	Turkey: Kethüda	41.116	36.017	0	0	A:A	T:T	C:C	A:A	T:T	A:A	A:A	G:G	G:G	T:T	C:C	G:G	A:A	C:C	T:T	C:C	C:C	T:T	C:C	C:C	T:T	A:A	C:C	A:A	G:G	G:G	A:A	G:G	A:A	T:T	T:T	A:A		0
12	vit282	Turkey: Kethüda	41.116	36.017	0	0	?	T:T	C:C	A:A	T:T	A:A	A:A	G:G	G:G	T:T	C:C	G:G	?	C:C	T:T	C:C	C:C	T:T	C:C	C:C	T:T	A:A	C:C	A:A	G:G	G:G	A:A	G:G	A:A	T:T	T:T	A:A		2
13	vit750	Turkey: Cumhuriyet	41.2132	36.6779	0	0	A:A	T:T	C:C	A:A	T:T	A:A	A:A	G:G	G:G	T:T	C:C	G:G	A:A	C:C	T:T	C:C	C:C	T:T	C:C	C:C	T:T	A:A	C:C	A:A	?	G:G	A:A	G:G	A:A	T:T	T:T	A:A		1
13	vit751	Turkey: Cumhuriyet	41.2132	36.6779	0	0	A:A	T:T	C:C	A:A	T:T	A:A	A:A	G:G	G:G	T:T	C:C	G:G	A:A	C:C	T:T	C:C	C:C	T:T	C:C	C:C	T:T	A:A	C:C	A:A	G:G	G:G	A:A	G:G	A:A	T:T	T:T	A:A		0		Nes_30
13	vit752	Turkey: Cumhuriyet	41.2132	36.6779	0	0	A:A	T:T	C:C	A:A	T:T	A:A	A:A	G:G	G:G	?	C:C	G:G	A:A	C:C	T:T	C:C	C:C	T:T	C:C	C:C	T:T	A:A	C:C	A:A	G:G	G:G	A:A	G:G	A:A	T:T	T:T	A:A		1		Nes_23/24
13	vit753	Turkey: Cumhuriyet	41.2132	36.6779	0	0	A:A	T:T	C:C	A:A	T:T	A:A	A:A	G:G	G:G	T:T	C:C	G:G	A:A	C:C	T:T	C:C	C:C	T:T	C:C	C:C	T:T	A:A	C:C	A:A	G:G	G:G	A:A	G:G	A:A	T:T	T:T	A:A		0		Nes_23/24
13	vit754	Turkey: Cumhuriyet	41.2132	36.6779	0	0	A:A	T:T	C:C	A:A	T:T	A:A	?	G:G	G:G	T:T	C:C	G:G	A:A	C:C	T:T	C:C	C:C	T:T	C:C	C:C	T:T	A:A	C:C	A:A	G:G	G:G	A:A	G:G	A:A	T:T	T:T	A:A		1		Nes_25
13	vit755	Turkey: Cumhuriyet	41.2132	36.6779	0.015	0.03	A:A	T:T	C:C	A:A	T:T	A:A	A:A	G:G	G:G	T:T	C:C	G:G	G:A	C:C	T:T	C:C	C:C	T:T	C:C	C:C	T:T	A:A	C:C	A:A	G:G	G:G	A:A	G:G	A:A	T:T	T:T	A:A		0		Nes_29
13	vit756	Turkey: Cumhuriyet	41.2132	36.6779	0	0	A:A	T:T	C:C	A:A	T:T	A:A	A:A	G:G	G:G	T:T	C:C	G:G	A:A	C:C	T:T	C:C	C:C	T:T	C:C	C:C	T:T	A:A	C:C	A:A	G:G	G:G	A:A	G:G	A:A	T:T	T:T	A:A		0		Nes_23/24
13	vit757	Turkey: Cumhuriyet	41.2132	36.6779	0	0	A:A	T:T	C:C	A:A	T:T	A:A	A:A	?	G:G	T:T	C:C	G:G	A:A	C:C	T:T	C:C	C:C	T:T	C:C	C:C	T:T	A:A	C:C	A:A	G:G	G:G	A:A	G:G	A:A	T:T	T:T	A:A		1
13	vit758	Turkey: Cumhuriyet	41.2132	36.6779	0	0	A:A	T:T	C:C	?	T:T	A:A	A:A	G:G	G:G	T:T	C:C	G:G	A:A	C:C	T:T	C:C	C:C	T:T	C:C	C:C	T:T	A:A	C:C	A:A	?	G:G	A:A	G:G	A:A	T:T	T:T	A:A		2
13	vit759	Turkey: Cumhuriyet	41.2132	36.6779	0	0	A:A	T:T	C:C	A:A	T:T	A:A	A:A	G:G	G:G	T:T	C:C	G:G	A:A	C:C	T:T	C:C	C:C	T:T	C:C	C:C	T:T	A:A	C:C	A:A	G:G	G:G	A:A	G:G	A:A	T:T	T:T	A:A		0
13	vit760	Turkey: Cumhuriyet	41.2132	36.6779	0	0	A:A	T:T	C:C	A:A	T:T	A:A	A:A	G:G	G:G	T:T	C:C	G:G	A:A	C:C	T:T	C:C	C:C	T:T	C:C	C:C	T:T	A:A	C:C	A:A	G:G	G:G	A:A	G:G	A:A	T:T	T:T	A:A		0
13	vit761	Turkey: Cumhuriyet	41.2132	36.6779	0	0	A:A	T:T	C:C	A:A	T:T	A:A	A:A	G:G	G:G	T:T	C:C	G:G	A:A	C:C	T:T	C:C	C:C	T:T	C:C	C:C	T:T	A:A	C:C	A:A	G:G	G:G	A:A	G:G	A:A	T:T	T:T	A:A		0
13	vit762	Turkey: Cumhuriyet	41.2132	36.6779	0	0	A:A	T:T	C:C	A:A	T:T	A:A	A:A	G:G	G:G	T:T	C:C	G:G	A:A	C:C	T:T	C:C	C:C	T:T	C:C	C:C	T:T	A:A	C:C	A:A	G:G	G:G	A:A	G:G	A:A	T:T	T:T	A:A		0
14	vit782	Turkey: Çarsamba	41.186	36.749	0	0	A:A	T:T	C:C	A:A	T:T	A:A	A:A	G:G	G:G	T:T	C:C	G:G	A:A	C:C	T:T	C:C	C:C	T:T	C:C	C:C	T:T	A:A	C:C	A:A	G:G	G:G	A:A	G:G	A:A	T:T	T:T	A:A		0
14	vit783	Turkey: Çarsamba	41.186	36.749	0	0	A:A	T:T	C:C	A:A	T:T	A:A	A:A	G:G	G:G	T:T	C:C	G:G	A:A	C:C	T:T	C:C	C:C	T:T	C:C	C:C	T:T	A:A	C:C	A:A	G:G	G:G	A:A	G:G	A:A	T:T	T:T	?		1
14	vit784	Turkey: Çarsamba	41.186	36.749	0	0	A:A	T:T	C:C	A:A	T:T	A:A	A:A	G:G	G:G	T:T	C:C	G:G	A:A	C:C	T:T	C:C	C:C	T:T	C:C	C:C	T:T	A:A	C:C	A:A	G:G	G:G	A:A	G:G	A:A	T:T	T:T	A:A		0
14	vit785	Turkey: Çarsamba	41.186	36.749	0	0	A:A	T:T	C:C	A:A	T:T	A:A	A:A	G:G	G:G	T:T	C:C	G:G	A:A	C:C	T:T	C:C	C:C	T:T	C:C	C:C	T:T	A:A	C:C	A:A	G:G	G:G	A:A	G:G	A:A	T:T	T:T	A:A		0
14	vit786	Turkey: Çarsamba	41.186	36.749	0.015	0.03	A:A	T:T	C:C	A:A	T:T	A:A	A:A	G:G	G:G	T:T	C:C	T:G	A:A	C:C	T:T	C:C	C:C	T:T	C:C	C:C	T:T	A:A	C:C	A:A	G:G	G:G	A:A	G:G	A:A	T:T	T:T	A:A		0
14	vit787	Turkey: Çarsamba	41.186	36.749	0	0	A:A	T:T	C:C	A:A	T:T	A:A	A:A	G:G	G:G	T:T	C:C	G:G	A:A	C:C	T:T	C:C	C:C	T:T	C:C	C:C	T:T	A:A	C:C	A:A	G:G	G:G	A:A	G:G	A:A	T:T	T:T	A:A		0		Nes_23/24
14	vit788	Turkey: Çarsamba	41.186	36.749	0	0	A:A	T:T	C:C	A:A	T:T	A:A	A:A	G:G	G:G	T:T	C:C	G:G	A:A	C:C	T:T	C:C	C:C	T:T	C:C	C:C	T:T	A:A	C:C	A:A	G:G	G:G	A:A	G:G	A:A	T:T	T:T	A:A		0		Nes_23/24
14	vit789	Turkey: Çarsamba	41.186	36.749	0	0	A:A	T:T	C:C	A:A	T:T	A:A	A:A	G:G	G:G	T:T	C:C	G:G	A:A	C:C	T:T	C:C	C:C	T:T	C:C	C:C	T:T	A:A	C:C	A:A	G:G	G:G	A:A	G:G	A:A	T:T	T:T	A:A		0		Nes_23/24
14	vit790	Turkey: Çarsamba	41.186	36.749	0	0	A:A	T:T	C:C	A:A	T:T	A:A	A:A	G:G	G:G	T:T	C:C	G:G	A:A	C:C	T:T	C:C	C:C	T:T	C:C	C:C	T:T	A:A	C:C	A:A	G:G	G:G	A:A	G:G	A:A	T:T	T:T	A:A		0		Nes_25
14	vit791	Turkey: Çarsamba	41.186	36.749	0	0	?	T:T	C:C	A:A	T:T	A:A	A:A	G:G	G:G	T:T	C:C	G:G	A:A	C:C	T:T	C:C	C:C	T:T	C:C	C:C	T:T	A:A	C:C	A:A	?	G:G	A:A	G:G	A:A	T:T	T:T	A:A		2
14	vit792	Turkey: Çarsamba	41.186	36.749	0	0	A:A	T:T	C:C	A:A	T:T	A:A	A:A	G:G	G:G	T:T	C:C	G:G	A:A	C:C	T:T	C:C	C:C	T:T	C:C	C:C	T:T	A:A	C:C	A:A	?	G:G	A:A	G:G	A:A	T:T	T:T	A:A		1
14	vit793	Turkey: Çarsamba	41.186	36.749	0	0	A:A	T:T	C:C	A:A	T:T	A:A	A:A	G:G	G:G	T:T	C:C	G:G	A:A	C:C	T:T	C:C	C:C	T:T	C:C	C:C	T:T	A:A	C:C	A:A	G:G	G:G	A:A	G:G	A:A	T:T	T:T	A:A		0
14	vit794	Turkey: Çarsamba	41.186	36.749	0	0	A:A	T:T	?	A:A	T:T	A:A	A:A	G:G	G:G	T:T	C:C	G:G	A:A	C:C	T:T	C:C	C:C	T:T	C:C	C:C	T:T	A:A	C:C	A:A	G:G	G:G	A:A	G:G	A:A	T:T	T:T	A:A		1
14	vit795	Turkey: Çarsamba	41.186	36.749	0	0	A:A	T:T	C:C	A:A	?	A:A	A:A	G:G	G:G	T:T	C:C	G:G	A:A	C:C	T:T	C:C	C:C	T:T	C:C	C:C	T:T	A:A	C:C	A:A	G:G	G:G	A:A	G:G	A:A	T:T	T:T	A:A		1
15	vit802	Turkey: Ağcagüney	41.1262	36.6044	0	0	A:A	T:T	C:C	A:A	T:T	A:A	A:A	G:G	G:G	T:T	C:C	G:G	A:A	C:C	T:T	C:C	C:C	T:T	C:C	C:C	T:T	?	C:C	A:A	G:G	G:G	A:A	G:G	A:A	T:T	T:T	A:A		1		Nes_23/24
15	vit803	Turkey: Ağcagüney	41.1262	36.6044	0	0	A:A	T:T	C:C	A:A	T:T	A:A	A:A	G:G	G:G	T:T	C:C	G:G	A:A	C:C	T:T	C:C	C:C	T:T	C:C	C:C	T:T	A:A	C:C	A:A	G:G	G:G	A:A	G:G	A:A	T:T	T:T	A:A		0		Nes_26
15	vit804	Turkey: Ağcagüney	41.1262	36.6044	0	0	A:A	T:T	C:C	A:A	T:T	A:A	A:A	G:G	G:G	T:T	C:C	G:G	A:A	C:C	T:T	C:C	C:C	T:T	C:C	C:C	T:T	A:A	C:C	A:A	G:G	G:G	A:A	G:G	A:A	T:T	T:T	A:A		0		Nes_23/24
15	vit805	Turkey: Ağcagüney	41.1262	36.6044	0.015	0.03	A:A	T:T	C:C	A:A	T:T	A:A	A:A	G:G	G:G	T:T	C:C	G:G	G:A	C:C	T:T	C:C	C:C	T:T	C:C	C:C	T:T	A:A	C:C	A:A	G:G	G:G	A:A	G:G	A:A	T:T	T:T	A:A		0		Nes_23/24
15	vit806	Turkey: Ağcagüney	41.1262	36.6044	0	0	A:A	T:T	C:C	A:A	T:T	A:A	A:A	G:G	G:G	T:T	C:C	G:G	A:A	C:C	T:T	C:C	C:C	T:T	C:C	C:C	T:T	A:A	C:C	A:A	G:G	G:G	A:A	G:G	A:A	T:T	T:T	A:A		0		Nes_23/24
15	vit807	Turkey: Ağcagüney	41.1262	36.6044	0	0	A:A	T:T	C:C	A:A	T:T	A:A	A:A	G:G	G:G	T:T	C:C	G:G	A:A	C:C	T:T	C:C	C:C	T:T	C:C	C:C	T:T	A:A	C:C	A:A	?	G:G	A:A	G:G	A:A	T:T	T:T	A:A		1		Nes_23/24
15	vit808	Turkey: Ağcagüney	41.1262	36.6044	0	0	A:A	T:T	C:C	A:A	T:T	A:A	A:A	G:G	G:G	T:T	C:C	?	A:A	C:C	T:T	C:C	C:C	T:T	C:C	C:C	T:T	A:A	C:C	A:A	G:G	G:G	A:A	?	A:A	T:T	T:T	A:A		2
15	vit809	Turkey: Ağcagüney	41.1262	36.6044	0	0	A:A	T:T	C:C	A:A	T:T	A:A	A:A	G:G	G:G	T:T	C:C	G:G	A:A	C:C	T:T	C:C	C:C	T:T	C:C	C:C	T:T	A:A	C:C	A:A	G:G	G:G	A:A	G:G	A:A	T:T	T:T	A:A		0		Nes_23/24
15	vit810	Turkey: Ağcagüney	41.1262	36.6044	0	0	A:A	T:T	C:C	A:A	T:T	A:A	A:A	G:G	G:G	T:T	C:C	G:G	A:A	C:C	?	C:C	C:C	T:T	C:C	C:C	T:T	A:A	C:C	A:A	G:G	G:G	A:A	G:G	A:A	T:T	T:T	A:A		1		Nes_23/24
15	vit811	Turkey: Ağcagüney	41.1262	36.6044	0	0	A:A	T:T	C:C	A:A	T:T	A:A	A:A	G:G	G:G	T:T	C:C	G:G	A:A	C:C	T:T	C:C	C:C	T:T	C:C	C:C	T:T	A:A	C:C	A:A	G:G	G:G	A:A	G:G	A:A	T:T	T:T	A:A		0		Nes_23/24
15	vit812	Turkey: Ağcagüney	41.1262	36.6044	0.015	0.03	A:A	T:T	C:C	A:A	T:T	A:A	A:A	G:G	G:G	T:T	C:C	G:G	A:A	C:C	T:T	T:C	C:C	T:T	C:C	C:C	T:T	A:A	C:C	A:A	G:G	G:G	A:A	G:G	A:A	T:T	T:T	A:A		0		Nes_23/24
15	vit813	Turkey: Ağcagüney	41.1262	36.6044	0	0	A:A	T:T	C:C	A:A	T:T	A:A	A:A	G:G	G:G	T:T	C:C	G:G	A:A	C:C	T:T	C:C	C:C	T:T	C:C	C:C	T:T	A:A	C:C	A:A	G:G	G:G	A:A	G:G	A:A	T:T	T:T	A:A		0		Nes_23/24
15	vit814	Turkey: Ağcagüney	41.1262	36.6044	0	0	A:A	T:T	C:C	A:A	T:T	A:A	A:A	G:G	G:G	T:T	C:C	G:G	A:A	C:C	T:T	C:C	C:C	T:T	C:C	C:C	T:T	A:A	C:C	A:A	G:G	G:G	A:A	G:G	A:A	T:T	T:T	A:A		0
15	vit815	Turkey: Ağcagüney	41.1262	36.6044	0	0	A:A	T:T	C:C	A:A	T:T	A:A	A:A	G:G	G:G	T:T	C:C	G:G	A:A	C:C	T:T	C:C	C:C	T:T	C:C	C:C	T:T	A:A	C:C	A:A	G:G	G:G	A:A	G:G	A:A	T:T	T:T	A:A		0
16	vit769	Turkey: Tepealtı	41.116	36.7917	0.015	0.03	A:A	T:T	C:C	A:A	T:T	A:A	A:A	G:G	G:G	T:T	C:C	G:G	G:A	C:C	T:T	C:C	C:C	T:T	C:C	C:C	T:T	A:A	C:C	A:A	G:G	G:G	A:A	G:G	A:A	T:T	T:T	A:A		0		Nes_28
16	vit770	Turkey: Tepealtı	41.116	36.7917	0.015	0.03	A:A	T:T	C:C	A:A	T:T	A:A	A:A	G:G	G:G	T:T	C:C	G:G	A:A	C:C	T:T	T:C	C:C	T:T	C:C	C:C	T:T	A:A	C:C	A:A	G:G	G:G	A:A	G:G	A:A	T:T	T:T	A:A		0		Nes_23/24
16	vit771	Turkey: Tepealtı	41.116	36.7917	0	0	A:A	T:T	C:C	A:A	T:T	A:A	A:A	G:G	G:G	T:T	C:C	G:G	A:A	C:C	T:T	C:C	C:C	T:T	C:C	C:C	T:T	A:A	C:C	?	G:G	G:G	A:A	G:G	A:A	T:T	T:T	A:A		1		Nes_23/24
16	vit772	Turkey: Tepealtı	41.116	36.7917	0	0	A:A	T:T	C:C	A:A	T:T	A:A	A:A	G:G	?	T:T	C:C	G:G	A:A	C:C	T:T	C:C	C:C	T:T	C:C	C:C	T:T	A:A	C:C	A:A	G:G	G:G	A:A	G:G	A:A	T:T	T:T	A:A		1		Nes_27
16	vit773	Turkey: Tepealtı	41.116	36.7917	0	0	A:A	T:T	C:C	A:A	?	A:A	A:A	G:G	G:G	T:T	C:C	G:G	A:A	C:C	T:T	C:C	C:C	?	C:C	C:C	?	A:A	C:C	A:A	?	G:G	?	?	A:A	T:T	T:T	A:A		6		Nes_23/24
16	vit774	Turkey: Tepealtı	41.116	36.7917	0	0	A:A	T:T	C:C	A:A	T:T	A:A	?	G:G	G:G	T:T	C:C	G:G	A:A	C:C	T:T	C:C	C:C	T:T	C:C	C:C	T:T	A:A	C:C	A:A	G:G	G:G	A:A	G:G	A:A	T:T	T:T	A:A		1		Nes_23/24
16	vit775	Turkey: Tepealtı	41.116	36.7917	0	0	A:A	T:T	C:C	A:A	T:T	A:A	A:A	G:G	G:G	?	C:C	G:G	A:A	C:C	T:T	C:C	C:C	T:T	C:C	C:C	T:T	A:A	C:C	A:A	G:G	G:G	A:A	G:G	A:A	T:T	T:T	A:A		1		Nes_23/24
16	vit776	Turkey: Tepealtı	41.116	36.7917	0.02	0.04	?	T:T	C:C	A:A	T:T	A:A	A:A	G:G	G:G	T:T	C:C	G:G	A:A	C:C	?	T:C	C:C	T:T	C:C	C:C	T:T	A:A	C:C	A:A	?	?	A:A	G:G	A:A	T:T	T:T	A:A		4		Nes_23/24
16	vit777	Turkey: Tepealtı	41.116	36.7917	0	0	A:A	T:T	C:C	A:A	T:T	A:A	A:A	G:G	G:G	T:T	C:C	G:G	A:A	C:C	T:T	C:C	C:C	T:T	C:C	C:C	T:T	A:A	C:C	A:A	G:G	G:G	A:A	G:G	A:A	T:T	T:T	A:A		0		Nes_23/24
17	vit819	Turkey: Söğütlü	41.2186	36.8631	0	0	A:A	T:T	C:C	A:A	T:T	A:A	A:A	G:G	G:G	T:T	C:C	G:G	A:A	C:C	T:T	C:C	C:C	T:T	C:C	C:C	T:T	A:A	C:C	A:A	G:G	G:G	A:A	G:G	A:A	T:T	T:T	A:A		0
17	vit820	Turkey: Söğütlü	41.2186	36.8631	0	0	A:A	T:T	C:C	A:A	T:T	A:A	A:A	G:G	G:G	T:T	C:C	G:G	A:A	C:C	T:T	C:C	C:C	T:T	C:C	C:C	T:T	A:A	C:C	A:A	G:G	G:G	A:A	G:G	A:A	T:T	T:T	A:A		0
17	vit821	Turkey: Söğütlü	41.2186	36.8631	0	0	A:A	T:T	C:C	A:A	T:T	A:A	A:A	G:G	G:G	T:T	C:C	G:G	A:A	C:C	T:T	C:C	C:C	T:T	C:C	C:C	T:T	A:A	C:C	A:A	G:G	G:G	A:A	G:G	?	T:T	T:T	A:A		1
17	vit823	Turkey: Söğütlü	41.2186	36.8631	0	0	A:A	T:T	C:C	A:A	T:T	A:A	A:A	G:G	G:G	T:T	C:C	G:G	A:A	C:C	T:T	C:C	C:C	T:T	C:C	C:C	T:T	A:A	C:C	A:A	?	G:G	A:A	G:G	A:A	T:T	T:T	A:A		1		Nes_23/24
17	vit824	Turkey: Söğütlü	41.2186	36.8631	0	0	A:A	T:T	C:C	A:A	T:T	A:A	A:A	G:G	G:G	T:T	C:C	G:G	A:A	C:C	T:T	C:C	C:C	T:T	C:C	C:C	T:T	A:A	C:C	A:A	G:G	G:G	A:A	G:G	A:A	T:T	T:T	?		1		Nes_25
17	vit825	Turkey: Söğütlü	41.2186	36.8631	0	0	A:A	T:T	C:C	A:A	T:T	A:A	A:A	G:G	G:G	T:T	C:C	G:G	A:A	C:C	T:T	C:C	C:C	T:T	C:C	C:C	T:T	A:A	C:C	A:A	G:G	G:G	A:A	G:G	A:A	T:T	T:T	A:A		0		Nes_23/24
17	vit826	Turkey: Söğütlü	41.2186	36.8631	0	0	A:A	T:T	C:C	A:A	T:T	A:A	A:A	G:G	G:G	T:T	C:C	G:G	A:A	C:C	T:T	C:C	C:C	T:T	C:C	C:C	T:T	A:A	C:C	A:A	G:G	G:G	A:A	G:G	A:A	T:T	T:T	A:A		0		Nes_23/24
17	vit827	Turkey: Söğütlü	41.2186	36.8631	0	0	?	T:T	C:C	A:A	T:T	A:A	A:A	G:G	G:G	T:T	C:C	G:G	A:A	C:C	T:T	C:C	C:C	T:T	C:C	C:C	T:T	A:A	C:C	A:A	G:G	G:G	A:A	G:G	A:A	T:T	T:T	A:A		1		Nes_23/24
17	vit828	Turkey: Söğütlü	41.2186	36.8631	0.015	0.03	A:A	T:T	C:C	A:A	T:T	?	A:A	G:G	G:G	T:T	C:C	G:G	G:A	C:C	T:T	C:C	C:C	T:T	C:C	C:C	T:T	A:A	C:C	A:A	G:G	G:G	A:A	G:G	A:A	T:T	T:T	A:A		1		Nes_23/24
17	vit829	Turkey: Söğütlü	41.2186	36.8631	0	0	A:A	T:T	C:C	A:A	T:T	A:A	A:A	G:G	G:G	T:T	C:C	G:G	A:A	C:C	T:T	C:C	C:C	T:T	C:C	C:C	T:T	A:A	C:C	A:A	G:G	G:G	A:A	G:G	A:A	T:T	T:T	A:A		0		Nes_23/24
17	vit830	Turkey: Söğütlü	41.2186	36.8631	0	0	A:A	T:T	?	A:A	?	A:A	A:A	G:G	G:G	T:T	C:C	G:G	A:A	C:C	T:T	C:C	C:C	T:T	C:C	C:C	T:T	A:A	C:C	A:A	G:G	G:G	A:A	G:G	A:A	T:T	T:T	A:A		2
17	vit831	Turkey: Söğütlü	41.2186	36.8631	0	0	A:A	T:T	C:C	A:A	T:T	A:A	A:A	G:G	G:G	T:T	C:C	G:G	A:A	C:C	T:T	C:C	C:C	T:T	C:C	C:C	T:T	A:A	C:C	A:A	G:G	G:G	A:A	G:G	A:A	T:T	T:T	A:A		0
17	vit832	Turkey: Söğütlü	41.2186	36.8631	0	0	A:A	T:T	C:C	A:A	T:T	A:A	A:A	G:G	G:G	T:T	C:C	G:G	A:A	C:C	T:T	C:C	C:C	T:T	C:C	C:C	T:T	A:A	C:C	A:A	G:G	G:G	A:A	G:G	A:A	T:T	T:T	A:A		0
17	vit833	Turkey: Söğütlü	41.2186	36.8631	0	0	A:A	T:T	?	A:A	T:T	A:A	A:A	?	G:G	T:T	C:C	G:G	A:A	C:C	T:T	C:C	C:C	T:T	C:C	C:C	T:T	A:A	C:C	A:A	G:G	G:G	A:A	G:G	?	T:T	T:T	A:A		3
18	vit1050	Turkey: Kocaman	41.141	36.974	0	0	A:A	T:T	C:C	A:A	T:T	A:A	A:A	G:G	G:G	T:T	C:C	?	A:A	C:C	T:T	C:C	C:C	T:T	C:C	C:C	?	A:A	C:C	A:A	G:G	G:G	A:A	G:G	A:A	T:T	T:T	A:A		2		Nes_23/24
18	vit1051	Turkey: Kocaman	41.141	36.974	0	0	A:A	T:T	C:C	A:A	T:T	A:A	?	G:G	G:G	T:T	C:C	G:G	?	C:C	T:T	C:C	C:C	T:T	?	C:C	T:T	A:A	C:C	A:A	G:G	G:G	A:A	G:G	A:A	T:T	T:T	A:A		3		Nes_29
18	vit1052	Turkey: Kocaman	41.141	36.974	0.015	0.03	A:A	T:T	C:C	A:A	T:T	A:A	A:A	G:G	G:G	T:T	C:C	G:G	?	C:C	T:T	C:C	C:C	T:T	C:C	C:C	T:T	A:A	C:C	A:A	G:G	G:G	A:A	?	A:A	T:T	T:T	G:A		2		Nes_29
18	vit1053	Turkey: Kocaman	41.141	36.974	0	0	A:A	T:T	C:C	A:A	T:T	A:A	A:A	G:G	G:G	T:T	C:C	G:G	A:A	C:C	T:T	C:C	C:C	T:T	C:C	C:C	T:T	A:A	C:C	A:A	G:G	G:G	A:A	G:G	A:A	T:T	T:T	A:A		0		Nes_34
18	vit1054	Turkey: Kocaman	41.141	36.974	0.06	0.06	A:A	T:T	C:C	A:A	T:T	A:A	A:A	G:G	G:G	T:T	C:C	G:G	G:G	C:C	T:T	T:C	C:C	T:T	C:C	C:C	T:T	A:A	C:C	A:A	G:G	G:G	A:A	G:G	A:A	T:T	T:T	G:A		0		Nes_28
18	vit1055	Turkey: Kocaman	41.141	36.974	0.045	0.03	A:A	T:T	C:C	A:A	T:T	A:A	A:A	G:G	G:G	T:T	C:C	G:G	G:G	C:C	T:T	C:C	A:C	T:T	C:C	C:C	T:T	A:A	C:C	A:A	G:G	G:G	A:A	G:G	A:A	T:T	T:T	A:A		0		Nes_29
18	vit1056	Turkey: Kocaman	41.141	36.974	0	0	A:A	T:T	C:C	A:A	T:T	A:A	A:A	G:G	G:G	T:T	C:C	?	A:A	C:C	T:T	C:C	C:C	T:T	C:C	C:C	T:T	A:A	C:C	A:A	G:G	G:G	A:A	G:G	A:A	T:T	T:T	A:A		1		Nes_23/24
18	vit1057	Turkey: Kocaman	41.141	36.974	0.015	0.03	A:A	T:T	C:C	A:A	T:T	A:A	A:A	G:G	G:G	T:T	C:C	?	?	C:C	T:T	T:C	C:C	T:T	C:C	C:C	T:T	A:A	C:C	A:A	G:G	T:T	A:A	G:G	A:A	T:T	T:T	A:A		2		Nes_28
18	vit1058	Turkey: Kocaman	41.141	36.974	0	0	A:A	T:T	C:C	A:A	T:T	A:A	A:A	G:G	G:G	T:T	C:C	G:G	A:A	C:C	T:T	C:C	C:C	T:T	C:C	C:C	T:T	A:A	C:C	A:A	G:G	?	A:A	G:G	A:A	T:T	T:T	A:A		1		Nes_29
18	vit1059	Turkey: Kocaman	41.141	36.974	0.015	0.03	A:A	T:T	C:C	A:A	T:T	A:A	A:A	G:G	G:G	T:T	C:C	G:G	A:A	C:C	T:T	T:C	C:C	T:T	C:C	C:C	T:T	A:A	C:C	A:A	G:G	?	A:A	G:G	A:A	T:T	T:T	A:A		1
18	vit1060	Turkey: Kocaman	41.141	36.974	0	0	A:A	T:T	C:C	A:A	T:T	A:A	A:A	G:G	G:G	T:T	C:C	G:G	A:A	C:C	T:T	C:C	C:C	T:T	C:C	C:C	T:T	A:A	C:C	A:A	G:G	?	A:A	G:G	A:A	T:T	T:T	A:A		1
18	vit1061	Turkey: Kocaman	41.141	36.974	0	0	A:A	T:T	?	A:A	T:T	A:A	A:A	G:G	G:G	T:T	C:C	G:G	A:A	C:C	T:T	C:C	C:C	T:T	C:C	C:C	T:T	A:A	C:C	A:A	G:G	?	A:A	G:G	A:A	T:T	T:T	A:A		2
18	vit1062	Turkey: Kocaman	41.141	36.974	0	0	A:A	T:T	C:C	A:A	T:T	A:A	A:A	G:G	G:G	T:T	C:C	G:G	A:A	C:C	T:T	C:C	C:C	T:T	C:C	C:C	T:T	A:A	C:C	A:A	G:G	?	A:A	?	A:A	T:T	T:T	A:A		2
18	vit1063	Turkey: Kocaman	41.141	36.974	0	0	A:A	T:T	C:C	A:A	T:T	A:A	A:A	G:G	G:G	T:T	C:C	G:G	?	C:C	T:T	C:C	C:C	T:T	C:C	C:C	T:T	A:A	C:C	A:A	G:G	G:G	A:A	G:G	A:A	T:T	T:T	A:A		1
19	vit744	Turkey: Sakarlı	41.1549	37.0687	0.015	0.03	A:A	T:T	C:C	A:A	T:T	?	A:A	G:G	G:G	T:T	C:C	T:G	A:A	C:C	T:T	C:C	C:C	T:T	?	C:C	T:T	A:A	C:C	A:A	G:G	G:G	A:A	G:G	A:A	T:T	T:T	A:A		2		Nes_28
19	vit745	Turkey: Sakarlı	41.1549	37.0687	0	0	A:A	T:T	C:C	A:A	T:T	A:A	A:A	G:G	G:G	T:T	C:C	G:G	A:A	C:C	T:T	C:C	C:C	T:T	C:C	C:C	T:T	A:A	C:C	A:A	G:G	G:G	A:A	G:G	A:A	T:T	T:T	A:A		0		Nes_23/24
19	vit746	Turkey: Sakarlı	41.1549	37.0687	0.045	0.03	A:A	T:T	C:C	A:A	T:T	?	A:A	G:G	G:G	T:T	C:C	T:T	G:A	C:C	T:T	C:C	C:C	T:T	C:C	C:C	T:T	A:A	C:C	A:A	G:G	G:G	A:A	G:G	A:A	T:T	T:T	A:A		1		Nes_31
19	vit747	Turkey: Sakarlı	41.1549	37.0687	0.03	0.06	A:A	T:T	C:C	A:A	T:T	A:A	A:A	G:G	G:G	T:T	C:C	G:G	G:A	C:C	T:T	T:C	C:C	T:T	C:C	C:C	T:T	A:A	C:C	A:A	G:G	G:G	A:A	G:G	A:A	T:T	T:T	A:A		0		Nes_31
19	vit748	Turkey: Sakarlı	41.1549	37.0687	0.015	0.03	A:A	T:T	C:C	A:A	T:T	A:A	A:A	G:G	G:G	T:T	C:C	G:G	G:A	C:C	T:T	C:C	C:C	T:T	C:C	C:C	T:T	A:A	C:C	A:A	G:G	G:G	A:A	G:G	A:A	T:T	T:T	A:A		0		Nes_23/24
19	vit749	Turkey: Sakarlı	41.1549	37.0687	0	0	A:A	T:T	C:C	A:A	T:T	A:A	A:A	G:G	G:G	T:T	C:C	G:G	A:A	C:C	T:T	C:C	C:C	T:T	C:C	C:C	T:T	A:A	C:C	A:A	?	G:G	A:A	G:G	A:A	T:T	T:T	A:A		1		Nes_28
20	vit1064	Turkey: Akçay	41.144	37.146	0	0	A:A	T:T	C:C	A:A	T:T	A:A	A:A	G:G	G:G	T:T	C:C	G:G	?	C:C	T:T	C:C	C:C	T:T	C:C	C:C	T:T	A:A	C:C	A:A	G:G	G:G	A:A	G:G	A:A	T:T	T:T	A:A		1		Nes_23/24
20	vit1065	Turkey: Akçay	41.144	37.146	0.05	0.1	A:A	T:T	C:C	A:A	T:T	T:A	A:A	G:G	G:G	T:T	C:C	G:G	A:A	C:C	T:T	C:C	A:C	T:T	C:C	C:C	T:T	A:A	C:C	A:A	A:G	?	A:A	G:G	A:A	T:T	T:T	A:A		1		Nes_28
20	vit1066	Turkey: Akçay	41.144	37.146	0.06	0.06	A:A	T:T	C:C	A:A	T:T	A:A	A:A	G:G	G:G	T:T	C:C	T:T	A:A	C:C	T:T	C:C	A:C	T:T	C:C	C:C	T:T	A:A	C:C	A:A	G:G	?	A:A	G:G	A:A	T:T	T:T	G:A		1		Nes_28
20	vit1067	Turkey: Akçay	41.144	37.146	0.045	0.03	A:A	T:T	C:C	A:A	T:T	A:A	A:A	G:G	G:G	T:T	C:C	T:T	A:A	C:C	T:T	C:C	C:C	T:T	C:C	C:C	T:T	A:A	C:C	A:A	G:G	?	A:A	G:G	A:A	T:T	T:T	G:A		1		Nes_28
20	vit1068	Turkey: Akçay	41.144	37.146	0.035	0.07	?	?	C:C	A:A	T:T	A:A	A:A	G:G	G:G	T:T	C:C	G:G	A:A	C:C	T:T	C:C	C:C	T:T	C:C	T:C	T:T	A:A	C:C	A:A	A:G	?	A:A	G:G	A:A	T:T	T:T	A:A		3		Nes_23/24
20	vit1069	Turkey: Akçay	41.144	37.146	0.065	0.07	A:A	?	C:C	A:A	T:T	A:A	A:A	?	G:G	T:T	C:C	G:G	G:G	C:C	T:T	C:C	C:C	T:T	C:C	C:C	T:T	A:A	C:C	A:A	A:G	?	A:A	G:G	A:A	T:T	T:T	G:A		3		Nes_28
20	vit1070	Turkey: Akçay	41.144	37.146	0.095	0.13	A:A	?	C:C	A:A	T:T	A:A	A:A	G:G	G:G	T:T	C:C	T:T	A:A	C:C	T:T	C:C	A:C	T:T	C:C	T:C	T:T	A:A	C:C	A:A	A:G	?	A:A	G:G	A:A	T:T	T:T	G:A		2		Nes_28
20	vit1071	Turkey: Akçay	41.144	37.146	0.095	0.13	A:A	T:T	C:C	A:A	T:T	A:A	A:A	G:G	G:G	T:T	C:C	T:T	A:A	C:C	T:T	C:C	A:C	T:T	C:C	T:C	T:T	A:A	C:C	A:A	A:G	?	A:A	G:G	A:A	T:T	T:T	G:A		1		Nes_28
20	vit1072	Turkey: Akçay	41.144	37.146	0.02	0.04	A:A	T:T	C:C	A:A	T:T	A:A	?	G:G	G:G	T:T	C:C	G:G	?	C:C	T:T	C:C	?	T:T	C:C	C:C	T:T	A:A	C:C	A:A	G:G	?	A:A	G:G	A:A	T:T	T:T	G:A		4		Nes_28
20	vit1073	Turkey: Akçay	41.144	37.146	0.08	0.1	A:A	T:T	C:C	A:A	T:T	A:A	A:A	G:G	G:G	T:T	C:C	T:T	A:A	C:C	T:T	C:C	A:C	T:T	C:C	C:C	T:T	A:A	?	A:A	A:G	G:G	A:A	G:G	A:A	T:T	T:T	G:A		1
20	vit1074	Turkey: Akçay	41.144	37.146	0.07	0.14	A:A	C:T	C:C	A:A	T:T	A:A	A:A	G:G	G:G	T:T	C:C	G:G	?	C:C	T:T	C:C	A:C	T:T	C:C	C:C	?	A:A	C:C	A:A	A:G	G:G	A:A	G:G	A:A	T:T	T:T	G:A		2
20	vit1076	Turkey: Akçay	41.144	37.146	0.06	0.06	A:A	T:T	C:C	A:A	T:T	A:A	A:A	G:G	G:G	T:T	C:C	T:T	A:A	C:C	T:T	C:C	A:C	T:T	C:C	C:C	T:T	A:A	C:C	A:A	G:G	G:G	A:A	G:G	A:A	T:T	T:T	G:A		0
20	vit1077	Turkey: Akçay	41.144	37.146	0.035	0.07	A:A	T:T	C:C	A:A	T:T	A:A	A:A	G:G	G:G	T:T	C:C	G:G	A:A	C:C	T:T	C:C	A:C	T:T	C:C	C:C	T:T	A:A	?	A:A	G:G	G:G	A:A	G:G	A:A	T:T	T:T	G:A		1
20	vit1078	Turkey: Akçay	41.144	37.146	0.045	0.03	A:A	T:T	C:C	A:A	T:T	A:A	A:A	G:G	G:G	T:T	C:C	T:T	A:A	C:C	T:T	C:C	C:C	T:T	C:C	C:C	T:T	A:A	C:C	A:A	G:G	G:G	A:A	G:G	A:A	T:T	T:T	G:A		0
20	vit1079	Turkey: Akçay	41.144	37.146	0.05	0.1	A:A	C:T	C:C	A:A	T:T	A:A	A:A	G:G	G:G	T:T	C:C	G:G	A:A	C:C	T:T	C:C	A:C	T:T	C:C	C:C	T:T	A:A	C:C	A:A	A:G	G:G	A:A	G:G	A:A	T:T	T:T	A:A		0
21	vit1089	Turkey: Ünye	41.142	37.196	0.935	0.07	C:C	C:C	A:A	C:C	C:C	T:T	?	G:G	T:G	C:C	G:G	T:T	?	T:T	C:C	T:C	A:A	C:C	T:T	T:T	A:A	G:G	A:A	G:G	A:A	G:G	T:T	A:A	C:C	A:A	C:C	G:G		2		Oph_02
21	vit1090	Turkey: Ünye	41.142	37.196	0.985	0.03	C:C	C:C	A:A	C:C	C:C	T:T	C:C	A:A	T:T	C:C	G:G	T:T	G:G	T:T	C:C	T:T	A:A	C:C	T:T	?	A:A	G:G	A:A	G:G	A:A	G:G	T:T	A:A	C:C	A:A	C:C	G:A		1		Oph_02
21	vit1091	Turkey: Ünye	41.142	37.196	1	0	C:C	C:C	A:A	C:C	C:C	?	C:C	A:A	T:T	C:C	G:G	T:T	G:G	T:T	C:C	T:T	A:A	C:C	T:T	T:T	A:A	G:G	A:A	G:G	A:A	G:G	T:T	A:A	C:C	A:A	C:C	G:G		1		Oph_02
21	vit1092	Turkey: Ünye	41.142	37.196	0.97	0.06	C:C	C:C	A:A	C:C	C:C	T:T	C:C	A:G	T:T	C:C	G:G	T:T	G:G	T:T	C:C	T:C	A:A	C:C	T:T	T:T	A:A	G:G	A:A	G:G	A:A	G:G	T:T	A:A	C:C	A:A	C:C	G:G		0		Oph_02
21	vit1093	Turkey: Ünye	41.142	37.196	0.97	0.06	C:C	C:C	A:A	C:C	C:C	T:T	C:C	A:G	T:T	C:C	G:G	T:T	G:G	T:T	C:C	T:C	A:A	C:C	T:T	T:T	A:A	G:G	A:A	G:G	A:A	G:G	T:T	A:A	C:C	A:A	C:C	G:G		0		Oph_02
21	vit1094	Turkey: Ünye	41.142	37.196	0.97	0.06	C:C	C:C	A:A	C:C	C:C	T:T	C:C	A:G	T:T	C:C	G:G	T:T	G:G	T:T	C:C	T:C	A:A	C:C	T:T	T:T	A:A	G:G	A:A	G:G	A:A	G:G	T:T	A:A	C:C	A:A	C:C	G:G		0		Oph_02
21	vit1095	Turkey: Ünye	41.142	37.196	0.985	0.03	C:C	C:C	A:A	C:C	C:C	T:T	C:C	A:A	T:T	C:C	G:G	T:T	G:G	T:T	C:C	T:C	A:A	C:C	T:T	T:T	A:A	G:G	A:A	G:G	A:A	G:G	T:T	A:A	C:C	A:A	C:C	G:G		0		Oph_02
21	vit1096	Turkey: Ünye	41.142	37.196	0.985	0.03	C:C	C:C	A:A	C:C	C:C	T:T	C:C	A:A	?	C:C	G:G	T:T	G:G	T:T	C:C	T:C	A:A	C:C	T:T	T:T	A:A	G:G	A:A	G:G	A:A	G:G	T:T	A:A	C:C	A:A	C:C	G:G		1		Oph_02
21	vit1097	Turkey: Ünye	41.142	37.196	0.98	0.04	C:C	C:C	A:A	C:C	C:C	T:T	?	A:A	?	C:C	G:G	T:T	?	T:T	C:C	T:C	A:A	C:C	T:T	T:T	A:A	G:G	A:A	G:G	A:A	G:G	T:T	A:A	C:C	A:A	C:C	G:G		3		Oph_02
21	vit1098	Turkey: Ünye	41.142	37.196	0.985	0.03	C:C	C:C	A:A	C:C	C:C	T:T	C:C	A:A	T:T	C:C	G:G	T:T	G:G	T:T	C:C	T:C	A:A	C:C	T:T	T:T	A:A	G:G	A:A	G:G	A:A	G:G	T:T	A:A	C:C	A:A	C:C	G:G		0
21	vit1100	Turkey: Ünye	41.142	37.196	1	0	C:C	C:C	A:A	C:C	C:C	T:T	C:C	A:A	T:T	C:C	G:G	T:T	G:G	T:T	C:C	T:T	A:A	C:C	T:T	T:T	A:A	G:G	A:A	G:G	A:A	G:G	T:T	A:A	C:C	A:A	C:C	G:G		0
21	vit1101	Turkey: Ünye	41.142	37.196	0.97	0.06	C:C	C:C	A:A	C:C	C:C	T:T	C:C	A:G	T:T	C:C	G:G	T:T	G:G	T:T	C:C	T:C	A:A	C:C	T:T	T:T	A:A	G:G	A:A	G:G	A:A	G:G	T:T	A:A	C:C	A:A	C:C	G:G		0
21	vit1102	Turkey: Ünye	41.142	37.196	0.97	0.06	C:C	C:C	A:A	C:C	C:C	T:T	C:C	A:A	T:T	C:C	G:G	T:T	G:G	T:T	C:C	T:C	A:A	C:C	T:T	T:T	A:A	G:G	A:A	G:G	A:A	G:G	T:T	A:A	C:A	A:A	C:C	G:G		0
21	vit1103	Turkey: Ünye	41.142	37.196	0.985	0.03	C:C	C:C	A:A	C:C	C:C	T:T	C:C	A:G	?	C:C	G:G	T:T	G:G	T:T	C:C	T:T	A:A	C:C	T:T	T:T	A:A	G:G	A:A	G:G	A:A	G:G	T:T	A:A	C:C	A:A	C:C	G:G		1
21	vit1104	Turkey: Ünye	41.142	37.196	0.97	0.06	C:C	C:C	A:A	C:C	C:C	T:T	C:C	A:A	T:G	C:C	G:G	T:T	G:G	T:T	C:C	T:C	A:A	C:C	T:T	T:T	A:A	G:G	A:A	G:G	A:A	G:G	T:T	A:A	C:C	A:A	C:C	G:G		0
22	vit870	Turkey: Güzeyalı	41.105	37.38	1	0	C:C	C:C	A:A	C:C	C:C	T:T	C:C	A:A	?	C:C	G:G	T:T	?	T:T	?	T:T	A:A	C:C	T:T	T:T	A:A	G:G	A:A	G:G	A:A	G:G	T:T	A:A	C:C	A:A	C:C	G:G		3		Oph_01/03/04/05
22	vit871	Turkey: Güzeyalı	41.105	37.38	0.965	0.07	C:A	C:C	A:A	C:C	C:C	T:T	C:C	A:A	?	C:C	G:G	T:T	G:G	T:T	C:C	T:T	A:A	C:C	T:T	T:T	A:A	G:G	A:A	G:A	A:A	G:G	T:T	A:A	C:C	A:A	C:C	G:G		1		Oph_01/03/04/05
22	vit872	Turkey: Güzeyalı	41.105	37.38	0.97	0.06	C:A	C:C	A:A	C:C	C:C	T:T	C:C	A:A	T:T	C:T	G:G	T:T	G:G	T:T	C:C	T:T	A:A	C:C	T:T	T:T	A:A	G:G	A:A	G:G	A:A	G:G	T:T	A:A	C:C	A:A	C:C	G:G		0		Oph_01/03/04/05
22	vit873	Turkey: Güzeyalı	41.105	37.38	0.965	0.07	C:C	C:C	A:A	C:C	C:C	T:T	C:C	A:A	T:T	C:C	G:G	T:T	?	T:T	C:C	T:T	A:A	C:C	T:T	T:T	A:A	G:G	A:A	G:G	A:G	G:G	T:T	A:A	C:A	A:A	C:C	G:G		1		Oph_01/03/04/05
22	vit874	Turkey: Güzeyalı	41.105	37.38	0.95	0.1	C:C	C:C	A:A	C:C	C:C	T:T	C:C	A:A	T:T	C:T	G:G	T:T	G:G	T:T	C:T	T:C	A:A	C:C	T:T	T:T	A:A	G:G	A:A	G:G	A:A	?	T:T	A:A	C:C	A:A	C:C	G:G		1		Oph_27
22	vit875	Turkey: Güzeyalı	41.105	37.38	0.92	0.16	C:A	C:C	A:A	C:C	C:T	T:T	C:C	A:A	T:G	C:C	G:G	T:T	G:G	T:T	C:C	T:T	A:A	C:T	T:T	T:T	A:A	G:G	A:A	G:A	A:A	G:G	T:T	A:A	C:C	A:A	C:C	G:G		0		Oph_01/03/04/05
22	vit876	Turkey: Güzeyalı	41.105	37.38	0.905	0.19	C:A	C:C	A:A	C:C	C:C	T:T	C:C	A:A	T:G	C:C	G:G	T:T	G:G	T:T	C:C	T:T	A:A	C:T	T:T	T:T	A:A	G:G	A:C	G:A	A:G	G:G	T:T	A:A	C:C	A:A	C:C	G:G		0		Oph_01/03/04/05
22	vit877	Turkey: Güzeyalı	41.105	37.38	0.985	0.03	C:C	C:C	A:A	C:C	C:C	?	C:C	A:A	T:T	C:T	G:G	?	G:G	T:T	C:C	T:T	A:A	C:C	T:T	T:T	A:A	G:G	A:A	G:G	A:A	G:G	T:T	A:A	C:C	A:A	C:C	G:G		2		Oph_02
22	vit878	Turkey: Güzeyalı	41.105	37.38	1	0	C:C	C:C	A:A	C:C	C:C	T:T	C:C	A:A	T:T	C:C	G:G	T:T	G:G	T:T	C:C	T:T	A:A	C:C	T:T	T:T	A:A	G:G	?	G:G	A:A	G:G	T:T	A:A	C:C	A:A	C:C	G:G		1		Oph_01/03/04/05
22	vit879	Turkey: Güzeyalı	41.105	37.38	0.955	0.03	C:C	C:C	A:A	C:C	T:T	T:T	C:C	A:A	T:T	C:C	G:G	T:T	G:G	T:T	C:C	T:T	A:A	C:C	T:T	T:T	A:A	G:G	A:A	G:G	A:G	G:G	T:T	A:A	C:C	A:A	C:C	G:G		0
22	vit880	Turkey: Güzeyalı	41.105	37.38	1	0	C:C	C:C	A:A	C:C	C:C	?	C:C	A:A	T:T	C:C	G:G	T:T	G:G	T:T	C:C	T:T	A:A	C:C	T:T	T:T	A:A	G:G	A:A	G:G	A:A	G:G	T:T	A:A	C:C	A:A	C:C	G:G		1
22	vit881	Turkey: Güzeyalı	41.105	37.38	0.935	0.13	C:C	C:C	A:A	C:A	C:C	T:A	C:C	A:A	T:T	C:C	G:G	T:T	G:G	T:T	C:C	T:T	A:A	C:C	T:T	T:T	A:A	G:A	A:A	G:G	A:A	G:G	T:A	A:A	C:C	A:A	C:C	G:G		0
22	vit882	Turkey: Güzeyalı	41.105	37.38	0.915	0.17	C:A	C:C	A:A	C:C	C:C	T:T	C:A	?	T:G	C:C	G:C	T:T	?	T:T	C:C	T:T	A:A	C:C	T:T	T:T	A:A	G:G	A:A	G:A	A:A	G:G	T:T	A:A	C:C	A:A	C:C	G:G		2
22	vit883	Turkey: Güzeyalı	41.105	37.38	0.97	0	C:C	C:C	A:A	C:C	C:C	T:T	C:C	A:A	T:T	C:C	G:G	T:T	G:G	T:T	C:C	T:T	A:A	C:C	T:T	T:T	A:A	G:G	C:C	G:G	A:A	G:G	T:T	A:A	C:C	A:A	C:C	G:G		0
22	vit884	Turkey: Güzeyalı	41.105	37.38	0.89	0.1	C:C	C:C	A:A	A:A	C:C	T:A	C:C	A:A	T:T	C:C	G:G	T:T	G:G	T:T	C:C	T:T	A:A	C:C	T:T	T:T	A:A	A:A	A:A	G:G	A:A	G:G	T:T	A:A	C:C	A:T	C:T	G:G		0
22	vit885	Turkey: Güzeyalı	41.105	37.38	0.915	0.17	C:C	C:C	A:A	C:A	C:C	?	C:C	A:A	T:T	C:T	G:G	?	G:G	T:T	C:C	T:C	A:A	C:C	T:T	T:T	A:A	G:A	A:A	G:G	A:A	G:G	T:A	A:A	C:C	A:A	C:C	G:G		2
23	vit1039	Turkey: Dizdar	40.969	37.148	1	0	C:C	C:C	A:A	C:C	C:C	T:T	C:C	A:A	T:T	C:C	G:G	T:T	G:G	T:T	C:C	T:T	A:A	C:C	T:T	T:T	A:A	G:G	A:A	G:G	A:A	?	T:T	A:A	C:C	A:A	C:C	G:G		1
23	vit1040	Turkey: Dizdar	40.969	37.148	0.985	0.03	C:C	C:C	A:A	C:C	C:C	T:T	C:C	A:A	T:G	C:C	G:G	T:T	G:G	T:T	C:C	T:T	A:A	C:C	T:T	T:T	A:A	G:G	A:A	G:G	A:A	?	T:T	A:A	C:C	A:A	C:C	G:G		1
23	vit1041	Turkey: Dizdar	40.969	37.148	1	0	C:C	C:C	A:A	C:C	C:C	T:T	C:C	A:A	T:T	C:C	G:G	T:T	G:G	T:T	C:C	T:T	A:A	C:C	T:T	T:T	A:A	G:G	A:A	G:G	A:A	G:G	T:T	A:A	C:C	A:A	C:C	?		1		Oph_33
23	vit1042	Turkey: Dizdar	40.969	37.148	1	0	C:C	C:C	A:A	C:C	C:C	T:T	C:C	A:A	T:T	C:C	G:G	T:T	G:G	T:T	C:C	T:T	A:A	C:C	T:T	T:T	A:A	G:G	A:A	G:G	A:A	G:G	T:T	A:A	C:C	A:A	C:C	G:G		0		Oph_33
23	vit1043	Turkey: Dizdar	40.969	37.148	1	0	C:C	C:C	A:A	C:C	C:C	T:T	C:C	A:A	T:T	C:C	G:G	T:T	G:G	T:T	C:C	T:T	A:A	C:C	T:T	T:T	A:A	G:G	A:A	G:G	A:A	G:G	T:T	A:A	C:C	A:A	C:C	G:G		0		Oph_01/03/04/05
23	vit1044	Turkey: Dizdar	40.969	37.148	1	0	C:C	C:C	A:A	C:C	C:C	T:T	C:C	A:A	T:T	C:C	G:G	?	G:G	T:T	C:C	T:T	A:A	C:C	T:T	T:T	A:A	G:G	A:A	G:G	A:A	G:G	T:T	A:A	C:C	A:A	C:C	G:G		1		Oph_33
23	vit1045	Turkey: Dizdar	40.969	37.148	1	0	C:C	C:C	A:A	C:C	C:C	T:T	C:C	A:A	T:T	C:C	G:G	T:T	G:G	T:T	C:C	T:T	A:A	C:C	T:T	T:T	A:A	G:G	A:A	G:G	A:A	G:G	T:T	A:A	C:C	A:A	C:C	G:G		0		Oph_33
23	vit1046	Turkey: Dizdar	40.969	37.148	1	0	C:C	?	A:A	C:C	C:C	T:T	C:C	A:A	T:T	C:C	G:G	T:T	G:G	T:T	C:C	T:T	A:A	C:C	T:T	T:T	A:A	G:G	A:A	G:G	A:A	G:G	T:T	A:A	C:C	A:A	C:C	G:G		1		Oph_01/03/04/05
23	vit1047	Turkey: Dizdar	40.969	37.148	1	0	C:C	C:C	A:A	C:C	C:C	T:T	C:C	A:A	T:T	C:C	G:G	T:T	G:G	T:T	C:C	T:T	A:A	C:C	?	T:T	A:A	G:G	A:A	G:G	A:A	G:G	T:T	A:A	C:C	A:A	C:C	G:G		1		Oph_01/03/04/05
23	vit1048	Turkey: Dizdar	40.969	37.148	1	0	C:C	C:C	A:A	C:C	C:C	T:T	C:C	A:A	T:T	C:C	G:G	T:T	?	T:T	C:C	T:T	A:A	C:C	T:T	T:T	A:A	G:G	A:A	G:G	A:A	G:G	T:T	A:A	C:C	A:A	C:C	G:G		1		Oph_33
23	vit1049	Turkey: Dizdar	40.969	37.148	0.985	0.03	C:C	C:C	A:A	C:C	C:C	T:T	C:C	A:A	T:G	C:C	G:G	T:T	G:G	T:T	?	T:T	A:A	C:C	T:T	T:T	A:A	G:G	A:A	G:G	A:A	G:G	T:T	A:A	C:C	A:A	C:C	G:G		1		Oph_33
24	vit1027	Turkey: Kızılelma	40.86	37.055	1	0	C:C	C:C	A:A	C:C	C:C	T:T	C:C	A:A	T:T	C:C	G:G	T:T	G:G	T:T	C:C	T:T	A:A	C:C	T:T	T:T	A:A	G:G	A:A	G:G	A:A	G:G	T:T	A:A	C:C	A:A	C:C	G:G		0
24	vit1028	Turkey: Kızılelma	40.86	37.055	1	0	C:C	C:C	A:A	C:C	C:C	T:T	C:C	A:A	T:T	C:C	G:G	T:T	G:G	T:T	C:C	T:T	A:A	C:C	T:T	T:T	A:A	G:G	A:A	G:G	A:A	G:G	T:T	A:A	C:C	A:A	C:C	G:G		0
24	vit1029	Turkey: Kızılelma	40.86	37.055	0.985	0.03	C:C	C:C	A:A	C:C	C:C	T:T	C:C	A:A	T:G	C:C	G:G	T:T	G:G	T:T	C:C	T:T	A:A	C:C	T:T	T:T	A:A	G:G	A:A	G:G	A:A	G:G	T:T	A:A	C:C	A:A	C:C	G:G		0
24	vit1030	Turkey: Kızılelma	40.86	37.055	1	0	C:C	C:C	A:A	C:C	C:C	T:T	C:C	A:A	T:T	C:C	G:G	T:T	G:G	T:T	C:C	T:T	A:A	C:C	T:T	T:T	A:A	G:G	A:A	G:G	A:A	G:G	T:T	A:A	C:C	A:A	C:C	G:G		0
24	vit1031	Turkey: Kızılelma	40.86	37.055	1	0	C:C	C:C	A:A	C:C	C:C	T:T	C:C	A:A	T:T	C:C	G:G	T:T	G:G	T:T	C:C	T:T	A:A	C:C	T:T	T:T	A:A	G:G	A:A	G:G	A:A	G:G	T:T	A:A	C:C	A:A	C:C	G:G		0
24	vit1032	Turkey: Kızılelma	40.86	37.055	0.985	0.03	C:C	C:C	A:A	C:C	C:C	?	C:C	A:A	T:G	C:C	G:G	T:T	G:G	T:T	C:C	T:T	A:A	C:C	T:T	T:T	A:A	G:G	A:A	?	A:A	G:G	T:T	A:A	C:C	A:A	C:C	G:G		2
24	vit1033	Turkey: Kızılelma	40.86	37.055	1	0	C:C	C:C	A:A	C:C	C:C	T:T	C:C	A:A	T:T	C:C	G:G	T:T	G:G	T:T	C:C	T:T	A:A	C:C	T:T	T:T	A:A	G:G	A:A	G:G	A:A	G:G	T:T	A:A	C:C	A:A	C:C	G:G		0		Oph_01/03/04/05
24	vit1034	Turkey: Kızılelma	40.86	37.055	1	0	C:C	C:C	A:A	C:C	C:C	T:T	C:C	A:A	T:T	C:C	G:G	T:T	G:G	T:T	C:C	T:T	A:A	C:C	T:T	T:T	A:A	G:G	A:A	G:G	A:A	G:G	T:T	A:A	C:C	A:A	C:C	G:G		0		Oph_01/03/04/05
24	vit1035	Turkey: Kızılelma	40.86	37.055	1	0	C:C	C:C	A:A	C:C	C:C	T:T	C:C	A:A	T:T	C:C	G:G	T:T	G:G	T:T	C:C	T:T	A:A	C:C	T:T	T:T	A:A	G:G	A:A	G:G	A:A	G:G	T:T	A:A	C:C	A:A	C:C	G:G		0		Oph_01/03/04/05
24	vit1036	Turkey: Kızılelma	40.86	37.055	1	0	C:C	C:C	A:A	C:C	C:C	T:T	C:C	A:A	T:T	C:C	G:G	T:T	G:G	T:T	C:C	T:T	A:A	C:C	T:T	T:T	A:A	G:G	A:A	G:G	A:A	G:G	T:T	A:A	C:C	A:A	C:C	G:G		0		Oph_01/03/04/05
24	vit1037	Turkey: Kızılelma	40.86	37.055	1	0	C:C	C:C	A:A	C:C	C:C	T:T	C:C	A:A	T:T	C:C	G:G	T:T	?	T:T	C:C	T:T	A:A	C:C	T:T	T:T	A:A	G:G	A:A	G:G	A:A	G:G	T:T	A:A	C:C	A:A	C:C	G:G		1		Oph_01/03/04/05
24	vit1038	Turkey: Kızılelma	40.86	37.055	1	0	C:C	C:C	A:A	C:C	C:C	T:T	C:C	A:A	T:T	C:C	G:G	T:T	G:G	T:T	C:C	T:T	A:A	C:C	T:T	T:T	A:A	G:G	A:A	G:G	A:A	G:G	T:T	A:A	C:C	A:A	C:C	G:G		0
25	vit1013	Turkey: Balı	40.829	37.235	1	0	C:C	C:C	A:A	C:C	C:C	T:T	C:C	A:A	T:T	C:C	G:G	T:T	G:G	T:T	C:C	T:T	A:A	C:C	T:T	T:T	A:A	G:G	A:A	G:G	A:A	G:G	T:T	A:A	C:C	A:A	C:C	G:G		0
25	vit1014	Turkey: Balı	40.829	37.235	1	0	C:C	C:C	?	C:C	C:C	T:T	C:C	A:A	T:T	C:C	G:G	T:T	G:G	T:T	C:C	T:T	A:A	C:C	T:T	T:T	A:A	G:G	A:A	G:G	A:A	G:G	T:T	A:A	C:C	A:A	C:C	G:G		1		Oph_01/03/04/05
25	vit1015	Turkey: Balı	40.829	37.235	0.96	0	C:C	C:C	A:A	C:C	?	T:T	?	A:A	T:T	C:C	G:G	T:T	?	T:T	T:T	?	A:A	C:C	T:T	T:T	A:A	G:G	A:A	G:G	A:A	G:G	T:T	A:A	C:C	A:A	C:C	G:G		4		Oph_01/03/04/05
25	vit1016	Turkey: Balı	40.829	37.235	1	0	C:C	C:C	A:A	C:C	C:C	?	C:C	A:A	T:T	C:C	G:G	?	G:G	T:T	C:C	T:T	A:A	C:C	T:T	T:T	A:A	G:G	A:A	G:G	A:A	T:T	T:T	A:A	C:C	A:A	C:C	G:G		2		Oph_01/03/04/05
25	vit1017	Turkey: Balı	40.829	37.235	1	0	C:C	C:C	A:A	C:C	C:C	T:T	C:C	A:A	T:T	C:C	G:G	T:T	G:G	T:T	C:C	T:T	A:A	C:C	T:T	T:T	A:A	G:G	A:A	?	A:A	?	T:T	A:A	C:C	A:A	C:C	G:G		2		Oph_01/03/04/05
25	vit1018	Turkey: Balı	40.829	37.235	1	0	C:C	C:C	A:A	C:C	C:C	T:T	C:C	A:A	?	C:C	G:G	T:T	G:G	T:T	C:C	T:T	A:A	C:C	T:T	T:T	A:A	G:G	A:A	G:G	A:A	G:G	T:T	A:A	C:C	A:A	C:C	G:G		1		Oph_01/03/04/05
25	vit1019	Turkey: Balı	40.829	37.235	0.97	0.06	C:C	C:C	A:A	C:C	C:C	T:T	C:C	A:A	T:G	C:C	G:C	T:T	G:G	T:T	C:C	T:T	A:A	C:C	T:T	T:T	A:A	G:G	A:A	G:G	A:A	G:G	T:T	A:A	C:C	A:A	C:C	G:G		0
25	vit1020	Turkey: Balı	40.829	37.235	1	0	C:C	C:C	A:A	C:C	C:C	T:T	C:C	A:A	T:T	C:C	G:G	T:T	G:G	T:T	?	T:T	A:A	C:C	T:T	T:T	A:A	G:G	A:A	G:G	A:A	G:G	T:T	A:A	C:C	A:A	C:C	G:G		1
25	vit1021	Turkey: Balı	40.829	37.235	1	0	C:C	C:C	A:A	C:C	C:C	T:T	C:C	A:A	?	C:C	G:G	T:T	G:G	T:T	C:C	T:T	A:A	C:C	T:T	T:T	A:A	G:G	A:A	G:G	A:A	G:G	T:T	A:A	C:C	A:A	C:C	G:G		1
25	vit1022	Turkey: Balı	40.829	37.235	0.985	0.03	C:C	C:C	A:A	C:C	C:C	T:T	C:C	A:A	T:G	C:C	G:G	T:T	G:G	T:T	?	T:T	A:A	C:C	T:T	T:T	A:A	G:G	A:A	G:G	A:A	G:G	T:T	A:A	C:C	A:A	C:C	G:G		1
25	vit1023	Turkey: Balı	40.829	37.235	1	0	C:C	C:C	A:A	C:C	C:C	T:T	C:C	A:A	?	C:C	?	T:T	G:G	T:T	C:C	T:T	A:A	C:C	T:T	T:T	A:A	G:G	A:A	G:G	A:A	?	T:T	A:A	C:C	A:A	C:C	G:G		3
25	vit1024	Turkey: Balı	40.829	37.235	0.985	0.03	C:C	C:C	A:A	C:C	C:C	?	C:C	A:A	T:G	C:C	G:G	T:T	G:G	T:T	C:C	T:T	A:A	C:C	T:T	T:T	A:A	G:G	A:A	G:G	A:A	G:G	T:T	A:A	C:C	A:A	C:C	G:G		1
25	vit1025	Turkey: Balı	40.829	37.235	1	0	C:C	C:C	A:A	C:C	C:C	T:T	C:C	A:A	?	C:C	?	T:T	G:G	T:T	C:C	T:T	A:A	C:C	T:T	T:T	A:A	G:G	A:A	G:G	A:A	G:G	T:T	A:A	C:C	A:A	C:C	G:G		2
25	vit1026	Turkey: Balı	40.829	37.235	0.985	0.03	C:C	C:C	A:A	C:C	C:C	T:T	C:C	A:A	T:G	C:C	G:G	T:T	G:G	T:T	C:C	T:T	A:A	C:C	T:T	T:T	A:A	G:G	A:A	G:G	A:A	G:G	T:T	A:A	C:C	A:A	C:C	G:G		0
26	vit1000	Turkey: Karahamza	40.887	37.423	1	0	C:C	C:C	A:A	C:C	C:C	T:T	C:C	?	T:T	?	?	T:T	G:G	T:T	C:C	T:T	A:A	C:C	T:T	T:T	A:A	G:G	A:A	G:G	A:A	G:G	T:T	A:A	C:C	A:A	C:C	G:G		3		Oph_01/03/04/05
26	vit1001	Turkey: Karahamza	40.887	37.423	1	0	C:C	C:C	A:A	C:C	C:C	T:T	C:C	A:A	T:T	C:C	G:G	T:T	G:G	T:T	C:C	T:T	A:A	C:C	T:T	T:T	A:A	G:G	A:A	G:G	A:A	G:G	T:T	A:A	C:C	A:A	C:C	G:G		0		Oph_01/03/04/05
26	vit1002	Turkey: Karahamza	40.887	37.423	1	0	C:C	C:C	A:A	C:C	C:C	T:T	C:C	A:A	T:T	C:C	G:G	T:T	G:G	T:T	C:C	T:T	A:A	C:C	T:T	T:T	A:A	G:G	A:A	G:G	A:A	G:G	T:T	A:A	C:C	A:A	C:C	G:G		0		Oph_01/03/04/05
26	vit1003	Turkey: Karahamza	40.887	37.423	0.985	0.03	C:C	C:C	A:A	C:C	C:C	T:T	C:C	A:A	T:G	C:C	G:G	T:T	G:G	T:T	C:C	T:T	A:A	C:C	T:T	T:T	A:A	G:G	A:A	G:G	A:A	G:G	T:T	A:A	C:C	A:A	C:C	G:G		0		Oph_01/03/04/05
26	vit1004	Turkey: Karahamza	40.887	37.423	1	0	C:C	C:C	A:A	C:C	C:C	T:T	C:C	A:A	T:T	C:C	G:G	T:T	G:G	T:T	C:C	T:T	A:A	C:C	T:T	T:T	A:A	G:G	A:A	G:G	A:A	G:G	T:T	A:A	C:C	A:A	C:C	G:G		0		Oph_01/03/04/05
26	vit1005	Turkey: Karahamza	40.887	37.423	1	0	C:C	C:C	A:A	C:C	C:C	T:T	C:C	A:A	T:T	C:C	G:G	T:T	G:G	T:T	C:C	T:T	A:A	C:C	T:T	T:T	A:A	G:G	A:A	G:G	A:A	G:G	T:T	A:A	C:C	A:A	C:C	G:G		0
26	vit1006	Turkey: Karahamza	40.887	37.423	1	0	C:C	C:C	A:A	C:C	C:C	T:T	C:C	A:A	T:T	C:C	G:G	T:T	G:G	T:T	C:C	T:T	A:A	C:C	T:T	T:T	A:A	G:G	A:A	G:G	A:A	G:G	T:T	A:A	C:C	A:A	C:C	G:G		0
26	vit1007	Turkey: Karahamza	40.887	37.423	0.985	0.03	C:C	C:C	A:A	C:C	C:C	T:T	?	A:A	T:G	C:C	G:G	T:T	G:G	T:T	C:C	T:T	A:A	C:C	T:T	T:T	A:A	G:G	A:A	G:G	A:A	G:G	T:T	A:A	C:C	A:A	C:C	G:G		1
26	vit1008	Turkey: Karahamza	40.887	37.423	1	0	C:C	C:C	A:A	C:C	C:C	?	?	A:A	T:T	C:C	G:G	?	G:G	T:T	C:C	T:T	A:A	C:C	T:T	T:T	A:A	G:G	A:A	G:G	A:A	G:G	T:T	A:A	C:C	A:A	C:C	G:G		3
26	vit1009	Turkey: Karahamza	40.887	37.423	1	0	C:C	C:C	A:A	C:C	C:C	T:T	C:C	A:A	T:T	C:C	G:G	T:T	G:G	T:T	C:C	T:T	A:A	C:C	T:T	T:T	A:A	G:G	A:A	G:G	A:A	G:G	T:T	A:A	C:C	A:A	C:C	G:G		0
26	vit1010	Turkey: Karahamza	40.887	37.423	1	0	C:C	C:C	A:A	C:C	C:C	T:T	C:C	A:A	?	C:C	G:G	T:T	G:G	T:T	C:C	T:T	A:A	C:C	T:T	T:T	A:A	G:G	A:A	G:G	A:A	G:G	T:T	A:A	C:C	A:A	C:C	G:G		1
26	vit1011	Turkey: Karahamza	40.887	37.423	1	0	C:C	C:C	A:A	C:C	C:C	T:T	C:C	A:A	?	C:C	G:G	T:T	G:G	T:T	C:C	T:T	A:A	C:C	T:T	T:T	A:A	G:G	A:A	G:G	A:A	G:G	T:T	A:A	C:C	A:A	C:C	G:G		1
26	vit1012	Turkey: Karahamza	40.887	37.423	0.985	0.03	C:C	C:C	A:A	C:C	C:C	T:T	C:C	A:A	T:G	C:C	G:G	T:T	G:G	T:T	C:C	T:T	A:A	C:C	T:T	T:T	A:A	G:G	A:A	G:G	A:A	G:G	T:T	A:A	C:C	A:A	C:C	G:G		0
27	vit286	Turkey: Çatalan	40.828	36.602	1	0	C:C	C:C	A:A	C:C	C:C	T:T	C:C	A:A	T:T	C:C	G:G	?	G:G	T:T	C:C	T:T	A:A	C:C	T:T	T:T	A:A	G:G	A:A	G:G	A:A	G:G	T:T	A:A	C:C	A:A	C:C	G:G		1		Oph_01/03/04/05
27	vit287	Turkey: Çatalan	40.828	36.602	1	0	?	C:C	A:A	C:C	C:C	T:T	C:C	?	T:T	C:C	G:G	T:T	G:G	T:T	C:C	T:T	A:A	C:C	T:T	T:T	A:A	G:G	A:A	G:G	A:A	G:G	T:T	A:A	C:C	A:A	C:C	?		3		Oph_02
27	vit288	Turkey: Çatalan	40.828	36.602	1	0	C:C	C:C	A:A	C:C	C:C	T:T	C:C	A:A	T:T	C:C	G:G	?	G:G	T:T	C:C	T:T	A:A	C:C	T:T	T:T	A:A	G:G	A:A	G:G	A:A	G:G	T:T	A:A	C:C	A:A	C:C	G:G		1		Oph_01/03/04/05
27	vit289	Turkey: Çatalan	40.828	36.602	0.985	0.03	C:C	C:C	A:A	C:C	C:C	T:T	C:C	A:A	T:T	C:C	G:G	T:G	G:G	T:T	C:C	T:T	A:A	C:C	T:T	T:T	A:A	G:G	A:A	G:G	A:A	G:G	T:T	A:A	C:C	A:A	C:C	G:G		0
27	vit290	Turkey: Çatalan	40.828	36.602	1	0	C:C	C:C	A:A	C:C	C:C	T:T	C:C	A:A	T:T	C:C	G:G	T:T	G:G	T:T	C:C	T:T	A:A	C:C	T:T	T:T	A:A	G:G	A:A	G:G	A:A	G:G	T:T	A:A	C:C	A:A	C:C	G:G		0
27	vit715	Turkey: Çatalan	40.828	36.602	1	0	C:C	C:C	A:A	C:C	C:C	T:T	C:C	A:A	T:T	C:C	G:G	T:T	G:G	T:T	C:C	T:T	A:A	C:C	T:T	T:T	A:A	G:G	A:A	G:G	A:A	G:G	T:T	A:A	C:C	A:A	C:C	G:G		0
27	vit716	Turkey: Çatalan	40.828	36.602	1	0	C:C	C:C	A:A	C:C	C:C	T:T	C:C	A:A	T:T	C:C	G:G	T:T	G:G	T:T	C:C	T:T	A:A	C:C	T:T	T:T	A:A	G:G	A:A	G:G	A:A	G:G	T:T	A:A	C:C	A:A	C:C	G:G		0
27	vit717	Turkey: Çatalan	40.828	36.602	1	0	C:C	C:C	A:A	C:C	C:C	T:T	C:C	A:A	T:T	C:C	G:G	T:T	G:G	T:T	C:C	T:T	A:A	C:C	T:T	?	A:A	G:G	A:A	G:G	A:A	G:G	T:T	A:A	C:C	A:A	C:C	G:G		1
27	vit718	Turkey: Çatalan	40.828	36.602	1	0	C:C	C:C	A:A	C:C	C:C	T:T	C:C	A:A	T:T	C:C	G:G	T:T	G:G	T:T	C:C	T:T	?	C:C	T:T	T:T	A:A	G:G	A:A	G:G	A:A	G:G	T:T	A:A	C:C	A:A	C:C	G:G		1
27	vit719	Turkey: Çatalan	40.828	36.602	1	0	C:C	C:C	A:A	C:C	C:C	T:T	C:C	A:A	T:T	C:C	G:G	T:T	G:G	T:T	C:C	T:T	A:A	C:C	T:T	T:T	A:A	G:G	A:A	G:G	A:A	G:G	T:T	A:A	C:C	A:A	C:C	G:G		0
27	vit720	Turkey: Çatalan	40.828	36.602	1	0	C:C	C:C	A:A	C:C	C:C	T:T	C:C	A:A	T:T	C:C	G:G	T:T	G:G	T:T	C:C	T:T	A:A	C:C	T:T	T:T	A:A	G:G	A:A	G:G	A:A	G:G	T:T	A:A	C:C	A:A	C:C	G:G		0
27	vit721	Turkey: Çatalan	40.828	36.602	0.985	0.03	C:C	C:C	A:A	C:C	C:C	T:T	C:C	A:A	T:T	C:C	?	T:T	G:G	T:T	C:C	T:T	A:A	C:C	T:T	T:C	A:A	G:G	A:A	G:G	A:A	G:G	T:T	A:A	C:C	A:A	C:C	G:G		1
27	vit722	Turkey: Çatalan	40.828	36.602	1	0	C:C	C:C	A:A	C:C	C:C	T:T	C:C	A:A	T:T	C:C	G:G	T:T	G:G	T:T	C:C	T:T	A:A	C:C	T:T	T:T	A:A	G:G	A:A	G:G	A:A	G:G	T:T	A:A	C:C	A:A	C:C	G:G		0
27	vit723	Turkey: Çatalan	40.828	36.602	1	0	C:C	C:C	A:A	C:C	C:C	T:T	C:C	A:A	T:T	C:C	G:G	T:T	G:G	T:T	C:C	T:T	A:A	C:C	T:T	T:T	A:A	G:G	A:A	G:G	A:A	G:G	T:T	A:A	C:C	A:A	C:C	G:G		0
28	vit903	Turkey: Kadıncık	40.888	37.7	1	0	C:C	C:C	A:A	C:C	C:C	T:T	C:C	A:A	T:T	C:C	G:G	T:T	G:G	T:T	C:C	T:T	A:A	C:C	T:T	T:T	A:A	G:G	A:A	G:G	A:A	G:G	T:T	A:A	C:C	A:A	C:C	G:G		0
28	vit904	Turkey: Kadıncık	40.888	37.7	1	0	C:C	C:C	A:A	C:C	C:C	T:T	C:C	A:A	T:T	C:C	G:G	T:T	G:G	T:T	C:C	T:T	A:A	C:C	T:T	T:T	A:A	G:G	A:A	G:G	A:A	G:G	T:T	A:A	C:C	A:A	C:C	G:G		0
28	vit905	Turkey: Kadıncık	40.888	37.7	1	0	C:C	C:C	A:A	C:C	C:C	T:T	C:C	A:A	T:T	C:C	G:G	T:T	G:G	T:T	C:C	T:T	A:A	C:C	T:T	T:T	A:A	G:G	A:A	G:G	A:A	G:G	T:T	A:A	C:C	A:A	C:C	G:G		0
28	vit906	Turkey: Kadıncık	40.888	37.7	1	0	C:C	C:C	A:A	C:C	C:C	T:T	C:C	A:A	?	C:C	G:G	T:T	G:G	T:T	C:C	T:T	A:A	C:C	T:T	T:T	A:A	G:G	A:A	G:G	A:A	G:G	T:T	A:A	C:C	A:A	C:C	G:G		1
28	vit907	Turkey: Kadıncık	40.888	37.7	0.985	0.03	C:C	C:C	A:A	C:C	C:C	T:T	C:C	?	T:G	C:C	G:G	T:T	G:G	T:T	C:C	T:T	A:A	C:C	T:T	T:T	A:A	G:G	A:A	G:G	A:A	G:G	T:T	A:A	C:C	A:A	C:C	G:G		1
28	vit908	Turkey: Kadıncık	40.888	37.7	1	0	C:C	C:C	A:A	C:C	C:C	?	C:C	A:A	T:T	C:C	G:G	T:T	G:G	T:T	C:C	T:T	A:A	C:C	T:T	T:T	A:A	G:G	A:A	G:G	A:A	G:G	T:T	A:A	C:C	A:A	C:C	G:G		1
28	vit909	Turkey: Kadıncık	40.888	37.7	1	0	C:C	C:C	A:A	C:C	C:C	T:T	C:C	A:A	T:T	C:C	G:G	T:T	G:G	T:T	C:C	T:T	A:A	C:C	T:T	T:T	A:A	G:G	A:A	G:G	A:A	T:T	T:T	A:A	C:C	A:A	C:C	G:G		0		Oph_28
28	vit910	Turkey: Kadıncık	40.888	37.7	1	0	C:C	C:C	A:A	C:C	C:C	?	C:C	A:A	T:T	C:C	G:G	?	G:G	T:T	C:C	T:T	A:A	C:C	T:T	T:T	A:A	G:G	A:A	G:G	A:A	G:G	T:T	A:A	C:C	A:A	C:C	G:G		2		Oph_29
28	vit911	Turkey: Kadıncık	40.888	37.7	1	0	C:C	C:C	A:A	C:C	C:C	T:T	C:C	A:A	?	C:C	G:G	T:T	G:G	T:T	C:C	T:T	A:A	C:C	T:T	T:T	A:A	G:G	A:A	G:G	A:A	G:G	T:T	A:A	C:C	A:A	C:C	G:G		1		Oph_30
28	vit912	Turkey: Kadıncık	40.888	37.7	1	0	C:C	C:C	A:A	C:C	C:C	T:T	C:C	A:A	T:T	C:C	G:G	T:T	G:G	T:T	C:C	T:T	A:A	C:C	T:T	T:T	A:A	G:G	A:A	G:G	A:A	G:G	T:T	A:A	C:C	A:A	C:C	G:G		0		Oph_31
28	vit913	Turkey: Kadıncık	40.888	37.7	1	0	C:C	C:C	A:A	C:C	C:C	T:T	C:C	A:A	T:T	C:C	G:G	T:T	G:G	T:T	C:C	T:T	A:A	C:C	T:T	T:T	A:A	G:G	A:A	G:G	A:A	?	T:T	A:A	C:C	A:A	C:C	G:G		1		Oph_31
28	vit914	Turkey: Kadıncık	40.888	37.7	1	0	C:C	C:C	A:A	C:C	C:C	T:T	C:C	A:A	?	C:C	G:G	T:T	G:G	T:T	C:C	T:T	A:A	C:C	T:T	T:T	A:A	G:G	A:A	G:G	A:A	G:G	T:T	A:A	C:C	A:A	C:C	G:G		1
28	vit915	Turkey: Kadıncık	40.888	37.7	0.985	0.03	C:C	C:T	A:A	C:C	C:C	T:T	C:C	A:A	T:T	C:C	G:G	T:T	G:G	T:T	C:C	T:T	A:A	C:C	T:T	T:T	A:A	G:G	A:A	G:G	A:A	G:G	T:T	A:A	C:C	A:A	C:C	G:G		0
28	vit916	Turkey: Kadıncık	40.888	37.7	0.985	0.03	C:C	C:T	A:A	C:C	C:C	T:T	C:C	A:A	T:T	C:C	G:G	T:T	G:G	T:T	C:C	T:T	A:A	C:C	T:T	T:T	A:A	G:G	A:A	G:G	A:A	G:G	T:T	A:A	C:C	A:A	?	G:G		1
28	vit917	Turkey: Kadıncık	40.888	37.7	1	0	C:C	C:C	A:A	C:C	C:C	T:T	C:C	A:A	T:T	C:C	G:G	T:T	G:G	T:T	C:C	T:T	A:A	C:C	T:T	T:T	A:A	G:G	A:A	G:G	A:A	G:G	T:T	A:A	C:C	A:A	C:C	G:G		0
28	vit918	Turkey: Kadıncık	40.888	37.7	0.985	0.03	C:C	C:T	A:A	C:C	C:C	?	C:C	A:A	T:T	C:C	G:G	T:T	G:G	T:T	C:C	T:T	A:A	C:C	T:T	T:T	A:A	G:G	A:A	G:G	A:A	T:T	T:T	A:A	C:C	A:A	C:C	G:G		1
29	vit926	Turkey: Cihadiye	40.684	37.567	1	0	C:C	C:C	A:A	C:C	C:C	T:T	C:C	A:A	T:T	C:C	G:G	T:T	G:G	T:T	C:C	T:T	A:A	C:C	T:T	T:T	A:A	G:G	A:A	G:G	A:A	G:G	T:T	A:A	C:C	A:A	C:C	G:G		0
29	vit927	Turkey: Cihadiye	40.684	37.567	1	0	C:C	C:C	A:A	C:C	C:C	T:T	C:C	A:A	T:T	C:C	G:G	T:T	G:G	T:T	C:C	T:T	A:A	C:C	T:T	T:T	A:A	G:G	A:A	G:G	A:A	T:T	T:T	A:A	C:C	A:A	C:C	G:G		0
29	vit928	Turkey: Cihadiye	40.684	37.567	1	0	C:C	C:C	A:A	C:C	C:C	T:T	C:C	A:A	T:T	C:C	G:G	T:T	G:G	T:T	C:C	T:T	A:A	C:C	T:T	T:T	A:A	G:G	A:A	G:G	A:A	G:G	T:T	A:A	C:C	A:A	C:C	G:G		0
29	vit929	Turkey: Cihadiye	40.684	37.567	1	0	C:C	C:C	A:A	C:C	C:C	T:T	C:C	A:A	T:T	C:C	G:G	T:T	G:G	T:T	C:C	T:T	A:A	C:C	T:T	T:T	A:A	G:G	A:A	G:G	A:A	G:G	T:T	A:A	C:C	A:A	C:C	G:G		0
29	vit930	Turkey: Cihadiye	40.684	37.567	0.985	0.03	C:C	C:T	A:A	C:C	C:C	T:T	C:C	A:A	T:T	C:C	G:G	T:T	G:G	T:T	C:C	T:T	A:A	C:C	T:T	T:T	A:A	G:G	A:A	G:G	A:A	G:G	T:T	A:A	C:C	A:A	C:C	G:G		0
29	vit931	Turkey: Cihadiye	40.684	37.567	1	0	C:C	C:C	A:A	C:C	C:C	T:T	C:C	A:A	T:T	C:C	G:G	T:T	G:G	T:T	C:C	T:T	A:A	C:C	T:T	T:T	A:A	G:G	A:A	G:G	A:A	G:G	T:T	A:A	C:C	A:A	C:C	G:G		0
29	vit932	Turkey: Cihadiye	40.684	37.567	1	0	C:C	C:C	A:A	C:C	C:C	T:T	C:C	A:A	T:T	C:C	G:G	T:T	G:G	T:T	C:C	T:T	A:A	C:C	T:T	T:T	A:A	G:G	A:A	G:G	A:A	T:T	T:T	A:A	C:C	A:A	C:C	G:G		0		Oph_01/03/04/05
29	vit933	Turkey: Cihadiye	40.684	37.567	0.985	0.03	C:C	C:C	A:A	C:C	C:C	?	C:C	A:A	T:G	C:C	G:G	T:T	G:G	T:T	C:C	T:T	A:A	C:C	T:T	T:T	A:A	G:G	A:A	G:G	A:A	T:T	T:T	A:A	C:C	A:A	C:C	G:G		1		Oph_01/03/04/05
29	vit934	Turkey: Cihadiye	40.684	37.567	0.985	0.03	C:C	C:C	A:A	C:C	C:C	T:T	C:C	A:A	T:G	C:C	G:G	T:T	G:G	T:T	C:C	T:T	A:A	C:C	T:T	T:T	A:A	G:G	A:A	G:G	A:A	G:G	T:T	A:A	C:C	A:A	C:C	G:G		0		Oph_01/03/04/05
29	vit935	Turkey: Cihadiye	40.684	37.567	1	0	C:C	C:C	A:A	C:C	C:C	T:T	C:C	A:A	?	C:C	G:G	T:T	G:G	T:T	C:C	T:T	A:A	C:C	T:T	T:T	A:A	G:G	A:A	G:G	A:A	T:T	T:T	A:A	C:C	A:A	C:C	G:G		1
29	vit936	Turkey: Cihadiye	40.684	37.567	1	0	C:C	C:C	A:A	C:C	C:C	T:T	C:C	A:A	T:T	C:C	G:G	T:T	G:G	T:T	C:C	T:T	A:A	C:C	T:T	T:T	A:A	G:G	A:A	G:G	A:A	G:G	T:T	A:A	C:C	A:A	C:C	G:G		0
29	vit937	Turkey: Cihadiye	40.684	37.567	1	0	C:C	C:C	A:A	C:C	?	T:T	C:C	A:A	T:T	C:C	G:G	T:T	G:G	T:T	C:C	T:T	A:A	C:C	T:T	T:T	A:A	G:G	A:A	G:G	A:A	G:G	T:T	A:A	C:C	A:A	C:C	G:G		1
29	vit938	Turkey: Cihadiye	40.684	37.567	1	0	C:C	C:C	A:A	C:C	C:C	T:T	C:C	A:A	T:T	C:C	G:G	T:T	G:G	T:T	C:C	T:T	A:A	C:C	T:T	T:T	A:A	G:G	A:A	G:G	A:A	G:G	T:T	A:A	C:C	A:A	C:C	G:G		0
29	vit939	Turkey: Cihadiye	40.684	37.567	1	0	C:C	C:C	A:A	C:C	C:C	T:T	C:C	A:A	T:T	C:C	G:G	T:T	G:G	T:T	C:C	T:T	A:A	C:C	T:T	T:T	A:A	G:G	A:A	G:G	A:A	T:T	T:T	A:A	C:C	A:A	C:C	G:G		0
29	vit940	Turkey: Cihadiye	40.684	37.567	0.985	0.03	C:C	C:C	A:A	C:C	C:C	T:T	C:C	A:A	T:G	C:C	G:G	T:T	G:G	T:T	C:C	T:T	A:A	C:C	T:T	T:T	A:A	G:G	A:A	G:G	A:A	G:G	T:T	A:A	C:C	A:A	C:C	G:G		0
29	vit941	Turkey: Cihadiye	40.684	37.567	1	0	C:C	C:C	A:A	C:C	C:C	T:T	C:C	A:A	T:T	C:C	G:G	T:T	G:G	T:T	C:C	T:T	A:A	C:C	T:T	T:T	A:A	G:G	A:A	G:G	A:A	G:G	T:T	A:A	C:C	A:A	C:C	G:G		0
30	vit292	Turkey: Çakırlı	40.446	37.483	1	0	C:C	C:C	A:A	C:C	C:C	T:T	C:C	?	T:T	C:C	G:G	T:T	G:G	T:T	C:C	T:T	A:A	C:C	T:T	T:T	A:A	G:G	A:A	G:G	A:A	T:G	T:T	A:A	C:C	A:A	C:C	G:G		1
30	vit293	Turkey: Çakırlı	40.446	37.483	1	0	C:C	C:C	A:A	C:C	C:C	T:T	C:C	A:A	T:T	C:C	G:G	T:T	G:G	T:T	C:C	T:T	A:A	C:C	T:T	T:T	A:A	G:G	A:A	G:G	A:A	T:G	T:T	A:A	C:C	A:A	C:C	G:G		0
30	vit294	Turkey: Çakırlı	40.446	37.483	1	0	C:C	C:C	A:A	C:C	C:C	T:T	C:C	A:A	T:T	C:C	G:G	T:T	G:G	T:T	C:C	T:T	A:A	C:C	T:T	T:T	A:A	G:G	A:A	G:G	A:A	?	T:T	A:A	C:C	A:A	C:C	G:G		1		Oph_01/03/04/05
30	vit295	Turkey: Çakırlı	40.446	37.483	1	0	?	C:C	A:A	?	C:C	T:T	C:C	?	T:T	?	G:G	T:T	?	T:T	C:C	T:T	A:A	C:C	T:T	T:T	A:A	G:G	A:A	G:G	A:A	?	T:T	A:A	C:C	A:A	C:C	G:G		6		Oph_01/03/04/05
30	vit296	Turkey: Çakırlı	40.446	37.483	1	0	?	?	A:A	?	?	T:T	C:C	?	?	C:C	G:G	T:T	G:G	T:T	C:C	T:T	A:A	C:C	T:T	T:T	A:A	G:G	A:A	G:G	A:A	G:G	T:T	A:A	?	A:A	C:C	G:G		7		Oph_01/03/04/05
30	vit844	Turkey: Çakırlı	40.446	37.483	1	0	C:C	C:C	A:A	C:C	C:C	T:T	C:C	A:A	T:T	C:C	G:G	T:T	G:G	T:T	C:C	T:T	A:A	C:C	T:T	T:T	A:A	G:G	A:A	G:G	A:A	G:G	T:T	A:A	C:C	A:A	C:C	G:G		0
30	vit845	Turkey: Çakırlı	40.446	37.483	1	0	C:C	C:C	A:A	C:C	C:C	T:T	C:C	A:A	T:T	C:C	G:G	T:T	G:G	T:T	C:C	T:T	A:A	C:C	T:T	T:T	A:A	G:G	A:A	G:G	A:A	G:G	T:T	A:A	C:C	A:A	C:C	G:G		0
30	vit846	Turkey: Çakırlı	40.446	37.483	1	0	C:C	C:C	A:A	C:C	C:C	T:T	C:C	A:A	T:T	C:C	G:G	T:T	G:G	T:T	C:C	?	A:A	C:C	T:T	T:T	A:A	G:G	A:A	G:G	A:A	T:T	T:T	A:A	?	A:A	C:C	G:G		2
30	vit847	Turkey: Çakırlı	40.446	37.483	1	0	C:C	C:C	A:A	C:C	C:C	T:T	C:C	A:A	T:T	C:C	G:G	T:T	G:G	T:T	C:C	T:T	A:A	C:C	T:T	T:T	A:A	G:G	A:A	G:G	A:A	T:G	T:T	A:A	C:C	A:A	C:C	G:G		0
30	vit848	Turkey: Çakırlı	40.446	37.483	1	0	C:C	C:C	A:A	C:C	C:C	T:T	C:C	?	T:T	C:C	G:G	T:T	?	T:T	C:C	T:T	A:A	C:C	T:T	T:T	A:A	G:G	A:A	G:G	A:A	G:G	T:T	A:A	C:C	A:A	C:C	G:G		2
30	vit849	Turkey: Çakırlı	40.446	37.483	1	0	C:C	C:C	A:A	C:C	C:C	T:T	C:C	A:A	T:T	C:C	G:G	T:T	G:G	T:T	C:C	T:T	A:A	C:C	T:T	T:T	A:A	G:G	A:A	G:G	A:A	G:G	T:T	A:A	C:C	A:A	C:C	G:G		0
30	vit850	Turkey: Çakırlı	40.446	37.483	1	0	C:C	C:C	A:A	C:C	C:C	T:T	C:C	?	T:T	C:C	G:G	T:T	G:G	T:T	C:C	T:T	A:A	C:C	T:T	T:T	A:A	G:G	A:A	G:G	A:A	G:G	T:T	A:A	C:C	A:A	C:C	G:G		1
30	vit851	Turkey: Çakırlı	40.446	37.483	1	0	C:C	C:C	A:A	C:C	C:C	T:T	C:C	A:A	T:T	C:C	G:G	T:T	G:G	T:T	C:C	T:T	A:A	C:C	T:T	T:T	A:A	G:G	A:A	G:G	A:A	G:G	T:T	A:A	C:C	A:A	C:C	G:G		0
30	vit852	Turkey: Çakırlı	40.446	37.483	1	0	C:C	C:C	A:A	C:C	C:C	T:T	C:C	A:A	T:T	C:C	G:G	T:T	G:G	T:T	C:C	T:T	A:A	C:C	T:T	T:T	A:A	G:G	A:A	G:G	A:A	T:T	T:T	A:A	C:C	A:A	C:C	G:G		0
31	vit945	Turkey: Maden	40.949	38.157	1	0	C:C	C:C	A:A	C:C	C:C	T:T	?	A:A	T:T	C:C	G:G	T:T	G:G	T:T	C:C	T:T	A:A	C:C	T:T	T:T	A:A	G:G	A:A	G:G	A:A	G:G	T:T	A:A	C:C	A:A	C:C	G:G		1		Oph_31
31	vit946	Turkey: Maden	40.949	38.157	1	0	C:C	C:C	A:A	C:C	C:C	T:T	C:C	A:A	T:T	C:C	G:G	T:T	G:G	T:T	C:C	T:T	A:A	C:C	T:T	T:T	A:A	G:G	A:A	G:G	A:A	T:T	T:T	A:A	C:C	A:A	C:C	G:G		0		Oph_31
31	vit947	Turkey: Maden	40.949	38.157	0.97	0	C:C	C:C	A:A	C:C	C:C	T:T	C:C	A:A	T:T	C:C	G:G	T:T	G:G	T:T	C:C	T:T	A:A	C:C	T:T	T:T	A:A	G:G	A:A	?	A:A	G:G	T:T	A:A	C:C	T:T	C:C	G:G		1		Oph_31
31	vit949	Turkey: Maden	40.949	38.157	0.985	0.03	C:C	C:C	A:A	C:C	C:C	T:T	C:C	A:A	T:T	C:T	G:G	T:T	G:G	T:T	C:C	T:T	A:A	C:C	T:T	T:T	A:A	G:G	A:A	G:G	A:A	T:T	T:T	A:A	C:C	A:A	C:C	G:G		0
31	vit950	Turkey: Maden	40.949	38.157	1	0	C:C	C:C	A:A	C:C	C:C	T:T	C:C	A:A	T:T	C:C	G:G	T:T	G:G	T:T	C:C	T:T	A:A	C:C	T:T	T:T	A:A	G:G	A:A	G:G	A:A	G:G	T:T	A:A	C:C	A:A	C:C	G:G		0
31	vit951	Turkey: Maden	40.949	38.157	0.985	0.03	C:C	C:C	?	C:C	C:C	T:T	C:C	A:A	T:G	C:C	G:G	T:T	G:G	T:T	C:C	T:T	A:A	C:C	T:T	T:T	A:A	G:G	A:A	G:G	A:A	T:T	T:T	A:A	C:C	A:A	C:C	G:G		1
31	vit952	Turkey: Maden	40.949	38.157	0.985	0.03	C:C	C:T	A:A	C:C	C:C	T:T	C:C	A:A	?	C:C	G:G	T:T	G:G	T:T	C:C	T:T	A:A	C:C	T:T	T:T	A:A	G:G	A:A	G:G	A:A	G:G	T:T	A:A	C:C	A:A	C:C	G:G		1
31	vit953	Turkey: Maden	40.949	38.157	1	0	C:C	C:C	A:A	C:C	C:C	T:T	C:C	A:A	T:T	C:C	G:G	T:T	G:G	T:T	C:C	T:T	A:A	C:C	T:T	T:T	A:A	G:G	A:A	G:G	A:A	T:T	T:T	A:A	C:C	A:A	C:C	G:G		0
31	vit954	Turkey: Maden	40.949	38.157	0.985	0.03	C:C	C:C	A:A	C:C	C:C	T:T	C:C	A:A	T:T	C:T	G:G	T:T	G:G	T:T	C:C	T:T	A:A	C:C	T:T	T:T	A:A	G:G	A:A	G:G	A:A	T:T	T:T	A:A	C:C	A:A	C:C	G:G		0
31	vit959	Turkey: Maden	40.949	38.157	1	0	C:C	C:C	A:A	C:C	C:C	T:T	C:C	A:A	T:T	C:C	G:G	T:T	G:G	T:T	C:C	T:T	A:A	C:C	T:T	T:T	A:A	G:G	A:A	G:G	A:A	G:G	T:T	A:A	C:C	A:A	C:C	G:G		0
31	vit960	Turkey: Maden	40.949	38.157	0.985	0.03	C:C	C:C	A:A	C:C	C:C	T:T	C:C	A:A	T:T	C:T	G:G	T:T	?	T:T	C:C	T:T	A:A	C:C	T:T	T:T	A:A	?	A:A	G:G	A:A	T:T	T:T	A:A	C:C	A:A	C:C	G:G		2
32	vit962	Turkey: Koçkayası	40.565	38.47	0.985	0.03	C:C	C:C	A:A	C:C	C:C	T:T	C:C	A:A	T:G	C:C	G:G	T:T	G:G	T:T	C:C	T:T	A:A	C:C	T:T	T:T	A:A	G:G	A:A	G:G	A:A	T:T	T:T	A:A	C:C	A:A	C:C	G:G		0
32	vit963	Turkey: Koçkayası	40.565	38.47	1	0	C:C	C:C	A:A	C:C	C:C	T:T	C:C	A:A	T:T	C:C	G:G	T:T	G:G	T:T	C:C	T:T	A:A	C:C	T:T	T:T	A:A	G:G	A:A	G:G	A:A	T:T	T:T	A:A	C:C	A:A	C:C	G:G		0
32	vit964	Turkey: Koçkayası	40.565	38.47	1	0	C:C	?	A:A	C:C	C:C	T:T	C:C	A:A	T:T	C:C	G:G	T:T	G:G	T:T	C:C	T:T	A:A	C:C	T:T	T:T	A:A	G:G	A:A	G:G	A:A	T:T	T:T	A:A	C:C	A:A	C:C	G:G		1
32	vit965	Turkey: Koçkayası	40.565	38.47	0.985	0.03	C:C	C:C	A:A	C:C	C:C	T:T	C:C	A:A	T:G	C:C	G:G	T:T	G:G	T:T	C:C	T:T	A:A	C:C	T:T	T:T	A:A	G:G	A:A	G:G	A:A	T:T	T:T	A:A	C:C	A:A	C:C	G:G		0
32	vit966	Turkey: Koçkayası	40.565	38.47	0.985	0.03	C:C	?	A:A	C:C	C:C	T:T	C:C	A:A	T:G	C:C	G:G	T:T	G:G	T:T	C:C	T:T	A:A	C:C	T:T	T:T	A:A	G:G	A:A	G:G	A:A	T:T	T:T	A:A	C:C	A:A	C:C	G:G		1
32	vit967	Turkey: Koçkayası	40.565	38.47	1	0	C:C	C:C	A:A	C:C	C:C	T:T	C:C	A:A	T:T	C:C	G:G	T:T	G:G	T:T	C:C	T:T	A:A	C:C	T:T	T:T	A:A	G:G	A:A	G:G	A:A	T:T	T:T	A:A	C:C	A:A	C:C	G:G		0		Oph_31
32	vit968	Turkey: Koçkayası	40.565	38.47	1	0	C:C	C:C	A:A	C:C	C:C	T:T	C:C	A:A	T:T	C:C	G:G	T:T	G:G	T:T	C:C	T:T	A:A	C:C	T:T	T:T	A:A	G:G	A:A	G:G	A:A	T:T	T:T	A:A	C:C	A:A	C:C	G:G		0		Oph_32
32	vit969	Turkey: Koçkayası	40.565	38.47	1	0	C:C	C:C	A:A	C:C	C:C	T:T	C:C	A:A	T:T	C:C	G:G	T:T	?	T:T	C:C	T:T	A:A	C:C	T:T	T:T	A:A	G:G	A:A	G:G	A:A	T:T	T:T	A:A	C:C	A:A	C:C	G:G		1		Oph_32
32	vit970	Turkey: Koçkayası	40.565	38.47	1	0	C:C	?	A:A	C:C	C:C	T:T	C:C	A:A	T:T	C:C	G:G	T:T	G:G	T:T	C:C	T:T	A:A	C:C	T:T	T:T	A:A	G:G	A:A	G:G	A:A	?	T:T	A:A	?	A:A	?	?		5
32	vit971	Turkey: Koçkayası	40.565	38.47	1	0	C:C	?	A:A	C:C	C:C	T:T	C:C	A:A	T:T	C:C	G:G	T:T	G:G	T:T	C:C	T:T	A:A	C:C	T:T	T:T	A:A	G:G	A:A	G:G	A:A	T:T	T:T	A:A	C:C	A:A	C:C	G:G		1
32	vit972	Turkey: Koçkayası	40.565	38.47	1	0	C:C	?	A:A	C:C	C:C	T:T	C:C	A:A	T:T	C:C	G:G	T:T	G:G	T:T	C:C	T:T	A:A	C:C	T:T	T:T	A:A	G:G	A:A	G:G	A:A	T:T	?	A:A	?	A:A	?	G:G		4
32	vit973	Turkey: Koçkayası	40.565	38.47	1	0	C:C	?	A:A	C:C	C:C	T:T	C:C	A:A	T:T	C:C	G:G	T:T	G:G	T:T	C:C	T:T	A:A	C:C	?	T:T	A:A	G:G	A:A	G:G	A:A	?	T:T	A:A	C:C	A:A	C:C	G:G		3
32	vit974	Turkey: Koçkayası	40.565	38.47	0.98	0.04	C:C	?	A:A	C:C	C:C	T:T	C:C	A:A	T:T	C:T	G:G	T:T	G:G	T:T	C:C	T:T	A:A	C:C	T:T	T:T	A:A	G:G	A:A	G:G	A:A	T:T	?	A:A	?	A:A	?	G:G		4
33	vit986	Turkey: Espiye	40.955	38.726	0.985	0.03	C:C	C:T	A:A	C:C	C:C	T:T	C:C	A:A	T:T	C:C	G:G	T:T	G:G	T:T	C:C	T:T	A:A	C:C	?	T:T	A:A	G:G	A:A	G:G	A:A	T:T	T:T	A:A	C:C	A:A	C:C	G:G		1
33	vit987	Turkey: Espiye	40.955	38.726	0.985	0.03	C:C	C:T	A:A	C:C	C:C	T:T	C:C	A:A	T:T	C:C	G:G	T:T	G:G	T:T	C:C	T:T	A:A	C:C	T:T	T:T	A:A	G:G	A:A	G:G	A:A	T:T	T:T	A:A	C:C	A:A	C:C	G:G		0
33	vit988	Turkey: Espiye	40.955	38.726	1	0	C:C	C:C	A:A	C:C	C:C	T:T	C:C	A:A	T:T	C:C	G:G	T:T	G:G	T:T	C:C	T:T	A:A	C:C	T:T	T:T	A:A	G:G	A:A	G:G	A:A	T:T	T:T	A:A	C:C	A:A	C:C	G:G		0
33	vit989	Turkey: Espiye	40.955	38.726	1	0	C:C	C:C	A:A	C:C	C:C	T:T	C:C	A:A	T:T	C:C	G:G	T:T	G:G	T:T	C:C	T:T	A:A	C:C	T:T	T:T	A:A	G:G	A:A	G:G	A:A	T:T	T:T	A:A	C:C	A:A	C:C	G:G		0
33	vit990	Turkey: Espiye	40.955	38.726	1	0	C:C	?	A:A	C:C	C:C	T:T	C:C	A:A	T:T	C:C	G:G	T:T	G:G	T:T	C:C	T:T	A:A	C:C	T:T	T:T	A:A	G:G	A:A	G:G	A:A	T:T	T:T	A:A	C:C	A:A	C:C	G:G		1
33	vit992	Turkey: Espiye	40.955	38.726	1	0	C:C	C:C	A:A	C:C	C:C	T:T	C:C	A:A	T:T	C:C	G:G	T:T	G:G	T:T	C:C	T:T	A:A	C:C	T:T	T:T	A:A	G:G	A:A	G:G	A:A	T:T	T:T	A:A	C:C	A:A	C:C	G:G		0
33	vit993	Turkey: Espiye	40.955	38.726	0.985	0.03	C:C	C:T	A:A	C:C	C:C	T:T	?	A:A	T:T	C:C	G:G	T:T	?	T:T	C:C	T:T	A:A	C:C	T:T	T:T	A:A	G:G	A:A	G:G	A:A	T:T	T:T	A:A	C:C	A:A	C:C	G:G		2
33	vit994	Turkey: Espiye	40.955	38.726	1	0	C:C	C:C	A:A	C:C	C:C	T:T	C:C	A:A	T:T	?	G:G	T:T	G:G	T:T	C:C	T:T	A:A	C:C	T:T	T:T	A:A	G:G	A:A	G:G	A:A	T:T	T:T	A:A	C:C	A:A	C:C	G:G		1
33	vit996	Turkey: Espiye	40.955	38.726	1	0	C:C	C:C	A:A	C:C	?	T:T	C:C	A:A	T:T	C:C	?	T:T	G:G	T:T	C:C	T:T	A:A	C:C	T:T	T:T	A:A	G:G	A:A	?	A:A	T:T	T:T	A:A	C:C	A:A	C:C	G:G		3
33	vit997	Turkey: Espiye	40.955	38.726	0.985	0.03	C:C	C:T	A:A	C:C	C:C	T:T	C:C	A:A	T:T	C:C	G:G	T:T	G:G	T:T	C:C	T:T	A:A	C:C	T:T	T:T	A:A	G:G	A:A	G:G	A:A	T:T	T:T	A:A	C:C	A:A	C:C	G:G		0		Oph_31
33	vit998	Turkey: Espiye	40.955	38.726	0.985	0.03	C:C	C:T	A:A	C:C	C:C	T:T	C:C	A:A	T:T	C:C	G:G	T:T	G:G	T:T	C:C	T:T	A:A	C:C	T:T	T:T	A:A	G:G	A:A	G:G	A:A	T:T	T:T	A:A	C:C	A:A	C:C	G:G		0		Oph_31
33	vit999	Turkey: Espiye	40.955	38.726	0.985	0.03	C:C	C:T	A:A	C:C	C:C	T:T	C:C	A:A	T:T	C:C	G:G	T:T	G:G	T:T	C:C	T:T	A:A	C:C	T:T	T:T	A:A	G:G	A:A	G:G	A:A	T:T	T:T	A:A	C:C	A:A	C:C	G:G		0		Oph_31
34	vit297	Turkey: Gökçekent	40.287	38.132	1	0	C:C	C:C	A:A	C:C	C:C	T:T	C:C	A:A	T:T	C:C	G:G	T:T	G:G	T:T	C:C	T:T	A:A	C:C	T:T	T:T	A:A	G:G	A:A	G:G	A:A	T:T	T:T	A:A	C:C	A:A	C:C	G:G		0		Oph_01/03/04/05
34	vit298	Turkey: Gökçekent	40.287	38.132	1	0	C:C	C:C	A:A	C:C	C:C	T:T	C:C	A:A	?	C:C	G:G	T:T	G:G	T:T	C:C	T:T	A:A	C:C	T:T	T:T	A:A	G:G	A:A	G:G	A:A	T:T	T:T	A:A	C:C	A:A	C:C	G:G		1		Oph_01/03/04/05
34	vit299	Turkey: Gökçekent	40.287	38.132	1	0	C:C	C:C	A:A	C:C	C:C	T:T	C:C	A:A	T:T	C:C	G:G	T:T	G:G	T:T	C:C	T:T	A:A	C:C	T:T	T:T	A:A	G:G	A:A	G:G	A:A	T:T	T:T	A:A	C:C	A:A	C:C	G:G		0		Oph_01/03/04/05
34	vit300	Turkey: Gökçekent	40.287	38.132	1	0	C:C	C:C	A:A	C:C	C:C	T:T	C:C	A:A	T:T	C:C	G:G	T:T	G:G	T:T	C:C	T:T	A:A	C:C	T:T	T:T	A:A	G:G	A:A	G:G	A:A	T:T	T:T	A:A	C:C	A:A	C:C	G:G		0
34	vit301	Turkey: Gökçekent	40.287	38.132	1	0	C:C	C:C	A:A	C:C	C:C	T:T	C:C	A:A	T:T	C:C	G:G	T:T	G:G	T:T	C:C	T:T	A:A	C:C	T:T	T:T	A:A	G:G	A:A	G:G	A:A	T:T	T:T	A:A	C:C	A:A	C:C	G:G		0
34	vit302	Turkey: Gökçekent	40.287	38.132	1	0	C:C	C:C	A:A	C:C	C:C	T:T	C:C	A:A	T:T	C:C	G:G	T:T	G:G	T:T	C:C	T:T	A:A	C:C	T:T	T:T	A:A	G:G	A:A	G:G	A:A	T:T	T:T	A:A	C:C	A:A	C:C	G:G		0
34	vit303	Turkey: Gökçekent	40.287	38.132	1	0	C:C	C:C	A:A	C:C	C:C	T:T	C:C	A:A	T:T	C:C	G:G	T:T	G:G	T:T	C:C	T:T	A:A	C:C	T:T	T:T	A:A	G:G	A:A	G:G	A:A	T:T	T:T	A:A	C:C	A:A	C:C	G:G		0
34	vit304	Turkey: Gökçekent	40.287	38.132	1	0	C:C	C:C	A:A	C:C	C:C	T:T	C:C	A:A	T:T	C:C	G:G	T:T	G:G	T:T	C:C	T:T	A:A	C:C	T:T	T:T	A:A	G:G	A:A	G:G	A:A	T:T	T:T	A:A	C:C	A:A	C:C	G:G		0
34	vit305	Turkey: Gökçekent	40.287	38.132	1	0	C:C	C:C	A:A	C:C	C:C	T:T	C:C	A:A	T:T	C:C	G:G	T:T	G:G	T:T	C:C	T:T	A:A	C:C	T:T	T:T	A:A	G:G	A:A	G:G	A:A	T:T	T:T	A:A	C:C	A:A	C:C	G:G		0
35	vit047	Turkey: Yeşiltepe Köyü	40.953	39.63	0.985	0.03	C:C	C:T	A:A	C:C	C:C	T:T	C:C	A:A	T:T	C:C	G:G	T:T	G:G	T:T	C:C	T:T	A:A	C:C	?	T:T	A:A	G:G	A:A	G:G	?	?	T:T	A:A	C:C	A:A	C:C	G:G		3
35	vit048	Turkey: Yeşiltepe Köyü	40.953	39.63	0.985	0.03	C:C	C:T	A:A	C:C	C:C	T:T	C:C	A:A	T:T	C:C	G:G	T:T	G:G	?	C:C	T:T	A:A	C:C	T:T	T:T	A:A	G:G	A:A	G:G	A:A	?	T:T	A:A	C:C	A:A	C:C	G:G		2
35	vit049	Turkey: Yeşiltepe Köyü	40.953	39.63	1	0	?	C:C	A:A	C:C	C:C	T:T	C:C	A:A	?	?	G:G	T:T	?	?	C:C	T:T	A:A	C:C	T:T	T:T	A:A	G:G	A:A	G:G	A:A	?	T:T	A:A	C:C	A:A	C:C	G:G		6
35	vit050	Turkey: Yeşiltepe Köyü	40.953	39.63	0.985	0.03	C:C	C:T	A:A	C:C	C:C	T:T	C:C	A:A	T:T	C:C	G:G	T:T	G:G	T:T	C:C	T:T	A:A	C:C	T:T	T:T	A:A	G:G	A:A	G:G	A:A	T:T	T:T	A:A	C:C	A:A	C:C	G:G		0
35	vit051	Turkey: Yeşiltepe Köyü	40.953	39.63	0.985	0.03	C:C	C:T	A:A	C:C	C:C	T:T	C:C	A:A	T:T	C:C	G:G	T:T	G:G	T:T	C:C	T:T	A:A	C:C	T:T	T:T	A:A	G:G	A:A	G:G	A:A	T:T	T:T	A:A	C:C	A:A	C:C	G:G		0
35	vit052	Turkey: Yeşiltepe Köyü	40.953	39.63	1	0	C:C	C:C	A:A	?	C:C	T:T	C:C	A:A	T:T	C:C	G:G	T:T	G:G	T:T	C:C	T:T	A:A	C:C	T:T	T:T	A:A	G:G	A:A	G:G	?	T:T	T:T	A:A	C:C	?	C:C	G:G		3		Oph_06/07/08
35	vit053	Turkey: Yeşiltepe Köyü	40.953	39.63	1	0	C:C	C:C	A:A	C:C	C:C	T:T	C:C	A:A	T:T	C:C	G:G	T:T	G:G	T:T	C:C	T:T	A:A	C:C	T:T	T:T	A:A	G:G	A:A	G:G	A:A	T:T	T:T	A:A	C:C	A:A	C:C	G:G		0		Oph_06/07/08
35	vit054	Turkey: Yeşiltepe Köyü	40.953	39.63	0.985	0.03	C:C	C:T	A:A	C:C	C:C	T:T	C:C	A:A	T:T	C:C	G:G	T:T	G:G	T:T	C:C	T:T	A:A	C:C	T:T	T:T	A:A	G:G	A:A	G:G	A:A	T:T	T:T	A:A	C:C	A:A	C:C	G:G		0		Oph_06/07/08
35	vit055	Turkey: Yeşiltepe Köyü	40.953	39.63	0.985	0.03	C:C	C:T	A:A	C:C	C:C	T:T	C:C	A:A	T:T	C:C	G:G	T:T	G:G	T:T	C:C	T:T	A:A	C:C	T:T	T:T	A:A	G:G	A:A	G:G	A:A	T:T	T:T	A:A	C:C	A:A	C:C	G:G		0
35	vit056	Turkey: Yeşiltepe Köyü	40.953	39.63	0.985	0.03	C:C	C:T	A:A	C:C	C:C	T:T	C:C	A:A	?	C:C	G:G	T:T	G:G	T:T	C:C	T:T	A:A	C:C	T:T	T:T	A:A	G:G	A:A	G:G	A:A	T:T	T:T	A:A	C:C	A:A	C:C	G:G		1
35	vit057	Turkey: Yeşiltepe Köyü	40.953	39.63	0.985	0.03	C:C	C:T	A:A	C:C	C:C	T:T	C:C	A:A	T:T	C:C	G:G	T:T	G:G	T:T	C:C	T:T	A:A	C:C	T:T	T:T	A:A	G:G	A:A	G:G	A:A	T:T	T:T	A:A	C:C	A:A	C:C	G:G		0
35	vit058	Turkey: Yeşiltepe Köyü	40.953	39.63	1	0	C:C	?	A:A	C:C	C:C	T:T	C:C	A:A	T:T	C:C	G:G	T:T	G:G	T:T	C:C	T:T	A:A	C:C	T:T	T:T	A:A	G:G	A:A	G:G	A:A	T:T	T:T	A:A	C:C	A:A	C:C	G:G		1
35	vit059	Turkey: Yeşiltepe Köyü	40.953	39.63	1	0	C:C	C:C	A:A	C:C	C:C	T:T	C:C	A:A	T:T	C:C	G:G	T:T	?	T:T	C:C	T:T	A:A	C:C	T:T	T:T	A:A	G:G	A:A	G:G	A:A	T:T	T:T	A:A	C:C	A:A	C:C	G:G		1
35	vit060	Turkey: Yeşiltepe Köyü	40.953	39.63	0.985	0.03	C:C	C:T	A:A	C:C	C:C	T:T	C:C	A:A	T:T	C:C	G:G	T:T	G:G	T:T	C:C	T:T	A:A	C:C	T:T	T:T	A:A	G:G	A:A	G:G	A:A	T:T	T:T	A:A	C:C	A:A	C:C	G:G		0
36	vit347	Turkey: Yomra	40.983	39.827	0.985	0.03	C:C	C:T	A:A	C:C	C:C	T:T	C:C	A:A	T:T	C:C	?	T:T	G:G	T:T	C:C	T:T	A:A	C:C	T:T	T:T	A:A	G:G	A:A	G:G	A:A	T:T	T:T	A:A	?	A:A	C:C	G:G		2		Oph_23
36	vit348	Turkey: Yomra	40.983	39.827	1	0	C:C	C:C	A:A	C:C	C:C	T:T	C:C	A:A	T:T	C:C	G:G	T:T	G:G	T:T	C:C	T:T	A:A	C:C	T:T	T:T	A:A	G:G	A:A	G:G	A:A	T:T	T:T	A:A	C:C	A:A	C:C	G:G		0		Oph_24
36	vit349	Turkey: Yomra	40.983	39.827	0.985	0.03	C:C	C:T	A:A	C:C	C:C	T:T	C:C	A:A	T:T	C:C	G:G	T:T	G:G	T:T	C:C	T:T	A:A	C:C	T:T	T:T	A:A	G:G	A:A	G:G	A:A	?	T:T	A:A	C:C	A:A	C:C	G:G		1		Oph_24
36	vit350	Turkey: Yomra	40.983	39.827	1	0	C:C	C:C	A:A	C:C	C:C	T:T	C:C	A:A	T:T	C:C	G:G	T:T	G:G	T:T	C:C	T:T	?	C:C	T:T	T:T	A:A	G:G	A:A	G:G	A:A	T:T	T:T	A:A	C:C	A:A	C:C	?		2
36	vit351	Turkey: Yomra	40.983	39.827	0.985	0.03	C:C	C:T	A:A	C:C	C:C	T:T	C:C	A:A	T:T	C:C	G:G	T:T	G:G	T:T	C:C	T:T	A:A	C:C	T:T	T:T	A:A	G:G	A:A	G:G	A:A	T:T	T:T	A:A	C:C	A:A	C:C	G:G		0
36	vit352	Turkey: Yomra	40.983	39.827	0.985	0.03	C:C	C:T	A:A	C:C	C:C	T:T	C:C	A:A	T:T	C:C	G:G	T:T	G:G	T:T	C:C	T:T	A:A	C:C	T:T	T:T	A:A	G:G	A:A	G:G	A:A	T:T	T:T	A:A	C:C	?	C:C	G:G		1
36	vit353	Turkey: Yomra	40.983	39.827	0.985	0.03	C:C	C:T	A:A	C:C	C:C	T:T	C:C	A:A	T:T	C:C	G:G	T:T	G:G	T:T	C:C	T:T	A:A	C:C	T:T	T:T	A:A	G:G	A:A	G:G	A:A	T:T	T:T	A:A	C:C	?	C:C	G:G		1
36	vit354	Turkey: Yomra	40.983	39.827	0.985	0.03	C:C	C:T	A:A	C:C	C:C	T:T	C:C	A:A	T:T	C:C	G:G	T:T	G:G	T:T	C:C	T:T	A:A	C:C	T:T	T:T	A:A	G:G	A:A	G:G	A:A	T:T	T:T	A:A	C:C	A:A	?	G:G		1
36	vit355	Turkey: Yomra	40.983	39.827	1	0	C:C	C:C	A:A	C:C	C:C	T:T	C:C	A:A	T:T	C:C	G:G	T:T	G:G	T:T	C:C	T:T	A:A	C:C	T:T	T:T	A:A	G:G	A:A	G:G	A:A	T:T	T:T	A:A	C:C	A:A	C:C	G:G		0
36	vit356	Turkey: Yomra	40.983	39.827	1	0	C:C	C:C	A:A	C:C	C:C	T:T	C:C	A:A	T:T	C:C	G:G	T:T	G:G	T:T	C:C	T:T	A:A	C:C	T:T	T:T	A:A	G:G	A:A	G:G	A:A	T:T	T:T	A:A	C:C	A:A	C:C	G:G		0
36	vit357	Turkey: Yomra	40.983	39.827	1	0	C:C	C:C	A:A	C:C	C:C	T:T	C:C	A:A	T:T	C:C	G:G	T:T	G:G	T:T	C:C	T:T	A:A	C:C	T:T	T:T	A:A	G:G	A:A	G:G	A:A	T:T	T:T	A:A	C:C	A:A	C:C	G:G		0
36	vit358	Turkey: Yomra	40.983	39.827	0.985	0.03	C:C	C:T	A:A	C:C	C:C	T:T	C:C	A:A	T:T	C:C	G:G	T:T	G:G	T:T	C:C	T:T	A:A	C:C	T:T	T:T	A:A	G:G	A:A	G:G	A:A	T:T	T:T	A:A	C:C	A:A	C:C	?		1
37	vit320	Turkey: Yeşilyalı	40.959	39.998	1	0	C:C	C:C	?	C:C	C:C	T:T	C:C	A:A	T:T	C:C	G:G	T:T	G:G	T:T	C:C	T:T	A:A	C:C	T:T	T:T	A:A	G:G	A:A	G:G	A:A	T:T	T:T	A:A	C:C	A:A	C:C	G:G		1		Oph_09
37	vit321	Turkey: Yeşilyalı	40.959	39.998	1	0	C:C	?	A:A	C:C	C:C	T:T	C:C	A:A	T:T	C:C	G:G	T:T	G:G	T:T	C:C	T:T	A:A	C:C	T:T	T:T	A:A	G:G	A:A	G:G	A:A	T:T	T:T	A:A	C:C	A:A	C:C	G:G		1		Oph_22
37	vit322	Turkey: Yeşilyalı	40.959	39.998	1	0	C:C	C:C	?	C:C	C:C	T:T	C:C	A:A	T:T	C:C	G:G	T:T	G:G	T:T	C:C	T:T	A:A	C:C	T:T	T:T	A:A	G:G	A:A	G:G	A:A	T:T	T:T	A:A	?	A:A	C:C	G:G		2		Oph_09
37	vit323	Turkey: Yeşilyalı	40.959	39.998	1	0	C:C	C:C	A:A	C:C	C:C	T:T	C:C	A:A	T:T	C:C	G:G	T:T	G:G	T:T	C:C	T:T	A:A	C:C	T:T	T:T	A:A	G:G	A:A	G:G	A:A	T:T	T:T	A:A	C:C	A:A	C:C	G:G		0
37	vit324	Turkey: Yeşilyalı	40.959	39.998	0.985	0.03	C:C	C:T	A:A	C:C	C:C	T:T	C:C	A:A	T:T	C:C	G:G	T:T	G:G	T:T	C:C	T:T	A:A	C:C	T:T	T:T	A:A	G:G	A:A	G:G	A:A	T:T	T:T	A:A	C:C	A:A	C:C	G:G		0
37	vit325	Turkey: Yeşilyalı	40.959	39.998	0.985	0.03	C:C	C:T	A:A	C:C	C:C	T:T	C:C	A:A	T:T	C:C	G:G	T:T	G:G	T:T	C:C	T:T	A:A	C:C	T:T	T:T	A:A	G:G	A:A	G:G	A:A	T:T	T:T	A:A	C:C	A:A	C:C	G:G		0
37	vit326	Turkey: Yeşilyalı	40.959	39.998	1	0	C:C	C:C	A:A	C:C	C:C	T:T	C:C	A:A	T:T	C:C	G:G	T:T	G:G	T:T	C:C	T:T	A:A	C:C	T:T	T:T	A:A	G:G	A:A	G:G	A:A	?	T:T	A:A	C:C	A:A	C:C	G:G		1
37	vit327	Turkey: Yeşilyalı	40.959	39.998	1	0	C:C	C:C	A:A	C:C	C:C	T:T	C:C	A:A	T:T	C:C	G:G	T:T	G:G	T:T	C:C	T:T	A:A	C:C	T:T	T:T	A:A	G:G	A:A	G:G	A:A	T:T	T:T	A:A	C:C	A:A	C:C	G:G		0
37	vit328	Turkey: Yeşilyalı	40.959	39.998	0.97	0	C:C	T:T	A:A	C:C	C:C	T:T	C:C	A:A	T:T	C:C	G:G	T:T	G:G	T:T	C:C	T:T	A:A	C:C	T:T	T:T	A:A	G:G	A:A	G:G	A:A	T:T	T:T	A:A	C:C	A:A	C:C	G:G		0
37	vit329	Turkey: Yeşilyalı	40.959	39.998	0.97	0	C:C	T:T	A:A	C:C	C:C	T:T	C:C	A:A	T:T	C:C	G:G	T:T	G:G	T:T	C:C	T:T	A:A	C:C	T:T	T:T	A:A	G:G	A:A	G:G	A:A	T:T	T:T	A:A	C:C	A:A	C:C	G:G		0
37	vit330	Turkey: Yeşilyalı	40.959	39.998	1	0	C:C	C:C	A:A	C:C	C:C	T:T	C:C	A:A	T:T	C:C	G:G	T:T	G:G	T:T	C:C	T:T	A:A	C:C	T:T	T:T	A:A	G:G	A:A	G:G	A:A	T:T	T:T	A:A	C:C	A:A	C:C	G:G		0
37	vit331	Turkey: Yeşilyalı	40.959	39.998	0.985	0.03	C:C	C:T	A:A	C:C	C:C	T:T	C:C	A:A	T:T	C:C	G:G	T:T	G:G	T:T	C:C	T:T	A:A	C:C	T:T	T:T	A:A	G:G	A:A	G:G	A:A	T:T	T:T	A:A	C:C	A:A	C:C	G:G		0
38	vit377	Turkey: Denizgören	40.968	40.38	1	0	C:C	C:C	A:A	C:C	C:C	T:T	C:C	A:A	T:T	C:C	G:G	T:T	G:G	T:T	C:C	T:T	A:A	C:C	T:T	T:T	A:A	G:G	A:A	G:G	A:A	T:T	T:T	A:A	C:C	A:A	C:C	G:G		0		Oph_09
38	vit378	Turkey: Denizgören	40.968	40.38	1	0	C:C	C:C	A:A	C:C	C:C	T:T	C:C	A:A	T:T	C:C	G:G	T:T	G:G	T:T	C:C	T:T	A:A	C:C	T:T	T:T	A:A	G:G	A:A	G:G	A:A	G:G	T:T	A:A	C:C	A:A	C:C	G:G		0		Oph_10
38	vit379	Turkey: Denizgören	40.968	40.38	1	0	C:C	C:C	A:A	C:C	C:C	T:T	C:C	A:A	T:T	C:C	G:G	T:T	G:G	T:T	C:C	T:T	?	C:C	T:T	T:T	A:A	G:G	A:A	G:G	A:A	?	T:T	A:A	?	A:A	C:C	G:G		3		Oph_09
38	vit381	Turkey: Denizgören	40.968	40.38	1	0	C:C	C:C	A:A	C:C	C:C	T:T	C:C	A:A	T:T	C:C	G:G	T:T	G:G	T:T	C:C	T:T	A:A	C:C	T:T	T:T	A:A	G:G	A:A	G:G	A:A	G:G	T:T	A:A	C:C	A:A	C:C	G:G		0
39	vit416	Turkey: Karagöl	41.223	41.61	1	0	C:C	C:C	A:A	C:C	C:C	T:T	C:C	A:A	T:T	C:C	G:G	T:T	G:G	T:T	C:C	T:T	A:A	C:C	T:T	T:T	A:A	G:G	A:A	G:G	A:A	T:T	T:T	A:A	C:C	A:A	C:C	G:G		0
39	vit417	Turkey: Karagöl	41.223	41.61	1	0	C:C	C:C	A:A	C:C	C:C	T:T	C:C	A:A	T:T	C:C	G:G	T:T	G:G	T:T	C:C	T:T	A:A	C:C	T:T	T:T	A:A	G:G	A:A	G:G	A:A	T:T	T:T	A:A	C:C	A:A	C:C	G:G		0
39	vit418	Turkey: Karagöl	41.223	41.61	1	0	C:C	C:C	A:A	C:C	C:C	T:T	C:C	A:A	T:T	C:C	G:G	T:T	G:G	T:T	C:C	T:T	A:A	C:C	T:T	T:T	A:A	G:G	A:A	G:G	A:A	T:T	T:T	A:A	C:C	A:A	C:C	G:G		0
39	vit419	Turkey: Karagöl	41.223	41.61	1	0	C:C	C:C	A:A	C:C	C:C	T:T	C:C	A:A	T:T	C:C	G:G	T:T	G:G	T:T	C:C	T:T	A:A	C:C	T:T	T:T	A:A	G:G	A:A	G:G	A:A	T:T	T:T	A:A	C:C	A:A	C:C	G:G		0
39	vit420	Turkey: Karagöl	41.223	41.61	1	0	C:C	C:C	A:A	C:C	C:C	T:T	C:C	A:A	T:T	C:C	G:G	T:T	G:G	T:T	C:C	T:T	A:A	C:C	T:T	T:T	A:A	G:G	A:A	G:G	A:A	T:T	T:T	A:A	C:C	A:A	C:C	G:G		0		Oph_11/12
39	vit421	Turkey: Karagöl	41.223	41.61	1	0	C:C	C:C	A:A	C:C	C:C	T:T	C:C	A:A	T:T	C:C	G:G	T:T	G:G	T:T	C:C	T:T	A:A	C:C	T:T	T:T	A:A	G:G	A:A	G:G	A:A	T:T	T:T	A:A	C:C	A:A	C:C	G:G		0		Oph_11/12
39	vit426	Turkey: Karagöl	41.223	41.61	1	0	C:C	C:C	A:A	C:C	C:C	T:T	C:C	A:A	T:T	C:C	G:G	T:T	G:G	T:T	C:C	T:T	A:A	C:C	T:T	T:T	A:A	G:G	A:A	G:G	A:A	T:T	T:T	A:A	C:C	A:A	C:C	G:G		0
39	vit427	Turkey: Karagöl	41.223	41.61	1	0	C:C	C:C	A:A	C:C	C:C	T:T	C:C	A:A	T:T	C:C	G:G	T:T	G:G	T:T	C:C	T:T	A:A	C:C	T:T	T:T	A:A	G:G	A:A	G:G	A:A	T:T	T:T	A:A	C:C	A:A	C:C	G:G		0
39	vit428	Turkey: Karagöl	41.223	41.61	1	0	C:C	C:C	A:A	C:C	C:C	T:T	C:C	A:A	T:T	C:C	G:G	T:T	G:G	T:T	C:C	T:T	A:A	C:C	T:T	T:T	A:A	G:G	A:A	G:G	A:A	T:T	T:T	A:A	C:C	A:A	C:C	G:G		0
39	vit429	Turkey: Karagöl	41.223	41.61	1	0	C:C	C:C	A:A	?	C:C	T:T	C:C	A:A	T:T	C:C	G:G	T:T	G:G	T:T	C:C	T:T	A:A	C:C	T:T	T:T	A:A	G:G	A:A	G:G	A:A	T:T	T:T	A:A	C:C	A:A	C:C	G:G		1
39	vit430	Turkey: Karagöl	41.223	41.61	1	0	C:C	C:C	A:A	C:C	C:C	T:T	C:C	A:A	T:T	C:C	G:G	T:T	G:G	T:T	C:C	T:T	A:A	C:C	T:T	T:T	A:A	G:G	A:A	G:G	A:A	T:T	T:T	A:A	C:C	A:A	C:C	G:G		0		Oph_11/12
39	vit431	Turkey: Karagöl	41.223	41.61	1	0	C:C	C:C	A:A	?	C:C	T:T	C:C	A:A	T:T	C:C	G:G	T:T	G:G	T:T	C:C	T:T	A:A	C:C	T:T	T:T	A:A	G:G	A:A	G:G	A:A	T:T	T:T	A:A	C:C	A:A	C:C	G:G		1
40	vit432	Turkey: Ortaköy	41.284	41.913	1	0	C:C	C:C	A:A	C:C	C:C	T:T	C:C	?	T:T	C:C	G:G	T:T	G:G	T:T	C:C	T:T	A:A	C:C	T:T	T:T	A:A	G:G	A:A	?	A:A	?	T:T	A:A	?	A:A	C:C	G:G		4
40	vit433	Turkey: Ortaköy	41.284	41.913	1	0	C:C	C:C	A:A	C:C	C:C	T:T	C:C	A:A	T:T	C:C	G:G	T:T	G:G	T:T	C:C	T:T	A:A	C:C	T:T	T:T	A:A	G:G	A:A	G:G	A:A	?	T:T	A:A	C:C	A:A	C:C	G:G		1
40	vit434	Turkey: Ortaköy	41.284	41.913	1	0	C:C	C:C	A:A	C:C	C:C	T:T	C:C	A:A	T:T	C:C	G:G	T:T	G:G	T:T	C:C	T:T	A:A	C:C	T:T	T:T	A:A	G:G	A:A	G:G	A:A	?	T:T	A:A	C:C	A:A	C:C	G:G		1		Oph_11/12
40	vit435	Turkey: Ortaköy	41.284	41.913	1	0	C:C	C:C	A:A	C:C	C:C	T:T	C:C	A:A	T:T	C:C	G:G	T:T	G:G	T:T	C:C	T:T	A:A	C:C	T:T	T:T	?	G:G	A:A	G:G	A:A	?	T:T	A:A	C:C	A:A	C:C	G:G		2		Oph_25
40	vit436	Turkey: Ortaköy	41.284	41.913	1	0	C:C	C:C	A:A	C:C	C:C	T:T	C:C	A:A	T:T	C:C	G:G	T:T	G:G	T:T	C:C	T:T	A:A	C:C	T:T	T:T	A:A	G:G	A:A	G:G	A:A	T:T	T:T	A:A	C:C	A:A	C:C	G:G		0		Oph_25
40	vit437	Turkey: Ortaköy	41.284	41.913	1	0	C:C	C:C	A:A	C:C	C:C	T:T	C:C	A:A	T:T	C:C	G:G	T:T	G:G	T:T	C:C	T:T	A:A	C:C	T:T	T:T	A:A	G:G	A:A	G:G	A:A	?	T:T	A:A	C:C	?	C:C	?		3
40	vit438	Turkey: Ortaköy	41.284	41.913	1	0	C:C	C:C	A:A	C:C	C:C	T:T	C:C	A:A	T:T	C:C	G:G	T:T	G:G	T:T	C:C	T:T	A:A	C:C	T:T	T:T	A:A	G:G	A:A	G:G	A:A	T:T	T:T	A:A	C:C	A:A	C:C	G:G		0
40	vit439	Turkey: Ortaköy	41.284	41.913	1	0	C:C	C:C	A:A	C:C	C:C	T:T	C:C	A:A	T:T	C:C	G:G	T:T	G:G	T:T	C:C	T:T	A:A	C:C	T:T	T:T	A:A	G:G	A:A	G:G	A:A	T:T	T:T	A:A	C:C	A:A	?	G:G		1
40	vit440	Turkey: Ortaköy	41.284	41.913	1	0	?	?	?	C:C	C:C	T:T	C:C	?	?	C:C	G:G	T:T	G:G	T:T	C:C	T:T	A:A	C:C	T:T	T:T	A:A	G:G	A:A	G:G	A:A	?	T:T	A:A	C:C	?	C:C	G:G		7
40	vit441	Turkey: Ortaköy	41.284	41.913	1	0	C:C	C:C	A:A	C:C	C:C	T:T	C:C	A:A	T:T	C:C	G:G	T:T	G:G	T:T	C:C	T:T	A:A	C:C	T:T	T:T	A:A	G:G	A:A	G:G	A:A	?	T:T	A:A	C:C	A:A	C:C	G:G		1
40	vit442	Turkey: Ortaköy	41.284	41.913	1	0	C:C	C:C	A:A	C:C	C:C	T:T	C:C	A:A	T:T	C:C	G:G	T:T	G:G	T:T	C:C	T:T	A:A	C:C	T:T	T:T	A:A	G:G	A:A	G:G	A:A	?	T:T	A:A	C:C	A:A	C:C	G:G		1
40	vit443	Turkey: Ortaköy	41.284	41.913	1	0	C:C	C:C	A:A	C:C	C:C	T:T	C:C	A:A	T:T	C:C	G:G	T:T	G:G	T:T	C:C	T:T	A:A	C:C	T:T	T:T	A:A	G:G	A:A	G:G	A:A	T:T	T:T	A:A	?	?	C:C	?		3
41	vit462	Turkey: Köprüyaka	41.26	42.312	1	0	C:C	C:C	A:A	C:C	C:C	T:T	C:C	A:A	T:T	C:C	G:G	T:T	G:G	T:T	C:C	T:T	A:A	C:C	T:T	T:T	A:A	G:G	A:A	G:G	A:A	T:T	T:T	A:A	C:C	A:A	C:C	G:G		0		Oph_11/12
41	vit463	Turkey: Köprüyaka	41.26	42.312	1	0	C:C	C:C	A:A	C:C	C:C	T:T	C:C	A:A	T:T	C:C	G:G	T:T	G:G	T:T	C:C	T:T	A:A	C:C	T:T	T:T	A:A	G:G	A:A	G:G	A:A	T:T	T:T	A:A	C:C	A:A	C:C	?		1		Oph_11/12
41	vit464	Turkey: Köprüyaka	41.26	42.312	1	0	C:C	C:C	A:A	C:C	C:C	T:T	C:C	A:A	T:T	C:C	G:G	T:T	G:G	T:T	C:C	T:T	A:A	C:C	T:T	T:T	A:A	G:G	A:A	G:G	A:A	T:T	T:T	A:A	C:C	A:A	C:C	G:G		0		Oph_26
41	vit465	Turkey: Köprüyaka	41.26	42.312	1	0	C:C	C:C	A:A	C:C	C:C	T:T	C:C	A:A	T:T	C:C	G:G	T:T	G:G	T:T	C:C	T:T	A:A	C:C	T:T	T:T	A:A	G:G	A:A	G:G	A:A	T:T	T:T	A:A	C:C	A:A	?	G:G		1
41	vit466	Turkey: Köprüyaka	41.26	42.312	1	0	C:C	C:C	A:A	C:C	C:C	T:T	C:C	?	T:T	C:C	G:G	T:T	G:G	T:T	C:C	T:T	A:A	C:C	T:T	T:T	A:A	G:G	A:A	?	A:A	?	T:T	A:A	?	A:A	C:C	?		5
41	vit467	Turkey: Köprüyaka	41.26	42.312	1	0	C:C	C:C	A:A	C:C	C:C	T:T	C:C	?	T:T	C:C	G:G	T:T	G:G	T:T	C:C	T:T	A:A	C:C	T:T	T:T	A:A	G:G	A:A	G:G	A:A	?	T:T	A:A	C:C	A:A	C:C	G:G		2
41	vit468	Turkey: Köprüyaka	41.26	42.312	1	0	C:C	C:C	A:A	C:C	C:C	T:T	C:C	A:A	T:T	C:C	G:G	T:T	G:G	T:T	C:C	T:T	A:A	C:C	T:T	T:T	A:A	G:G	A:A	G:G	A:A	T:T	T:T	A:A	C:C	A:A	C:C	G:G		0
41	vit469	Turkey: Köprüyaka	41.26	42.312	1	0	C:C	C:C	A:A	C:C	C:C	T:T	C:C	A:A	T:T	C:C	G:G	T:T	G:G	T:T	C:C	T:T	A:A	C:C	T:T	T:T	A:A	G:G	A:A	G:G	A:A	T:T	T:T	A:A	C:C	A:A	C:C	G:G		0
41	vit470	Turkey: Köprüyaka	41.26	42.312	1	0	C:C	C:C	A:A	C:C	C:C	T:T	C:C	A:A	T:T	C:C	G:G	T:T	G:G	T:T	C:C	T:T	A:A	C:C	T:T	T:T	A:A	G:G	A:A	G:G	A:A	T:T	T:T	A:A	?	?	?	G:G		3
41	vit471	Turkey: Köprüyaka	41.26	42.312	1	0	C:C	C:C	A:A	C:C	C:C	T:T	C:C	A:A	T:T	C:C	G:G	T:T	G:G	T:T	C:C	T:T	A:A	C:C	T:T	T:T	A:A	G:G	A:A	G:G	A:A	T:T	T:T	A:A	?	?	C:C	?		3
41	vit472	Turkey: Köprüyaka	41.26	42.312	1	0	C:C	C:C	A:A	C:C	C:C	T:T	C:C	A:A	T:T	C:C	G:G	T:T	G:G	T:T	C:C	T:T	A:A	C:C	T:T	T:T	A:A	G:G	A:A	G:G	A:A	T:T	T:T	A:A	C:C	A:A	C:C	G:G		0
41	vit473	Turkey: Köprüyaka	41.26	42.312	1	0	C:C	C:C	A:A	C:C	C:C	T:T	C:C	A:A	T:T	C:C	G:G	T:T	G:G	T:T	C:C	T:T	A:A	C:C	T:T	T:T	A:A	G:G	A:A	G:G	A:A	T:T	T:T	A:A	C:C	A:A	C:C	G:G		0
42	vit690	Georgia: Mtskheta	41.809	44.498	1	0	C:C	C:C	A:A	C:C	?	T:T	C:C	A:A	T:T	C:C	G:G	T:T	G:G	T:T	C:C	T:T	A:A	C:C	T:T	T:T	A:A	G:G	A:A	G:G	A:A	T:T	T:T	A:A	C:C	A:A	C:C	G:G		1		Oph_13/16
42	vit691	Georgia: Mtskheta	41.809	44.498	1	0	C:C	C:C	A:A	C:C	C:C	T:T	C:C	A:A	T:T	C:C	G:G	T:T	G:G	T:T	C:C	T:T	A:A	C:C	T:T	T:T	A:A	G:G	A:A	G:G	A:A	T:T	T:T	A:A	C:C	A:A	C:C	G:G		0		Oph_13/16
42	vit692	Georgia: Mtskheta	41.809	44.498	1	0	C:C	C:C	A:A	C:C	C:C	T:T	C:C	A:A	T:T	C:C	G:G	T:T	G:G	T:T	C:C	T:T	A:A	C:C	T:T	T:T	A:A	G:G	A:A	?	A:A	T:T	T:T	A:A	C:C	A:A	C:C	G:G		1		Oph_13/16
42	vit693	Georgia: Mtskheta	41.809	44.498	1	0	C:C	C:C	A:A	C:C	C:C	T:T	C:C	A:A	T:T	C:C	G:G	T:T	G:G	T:T	C:C	T:T	A:A	C:C	T:T	T:T	A:A	G:G	A:A	G:G	A:A	T:T	T:T	A:A	C:C	A:A	C:C	G:G		0
42	vit694	Georgia: Mtskheta	41.809	44.498	1	0	C:C	C:C	A:A	C:C	C:C	T:T	C:C	A:A	T:T	C:C	G:G	T:T	G:G	T:T	C:C	T:T	A:A	C:C	T:T	T:T	A:A	G:G	A:A	G:G	A:A	T:T	T:T	A:A	C:C	A:A	C:C	G:G		0
42	vit695	Georgia: Mtskheta	41.809	44.498	1	0	C:C	C:C	A:A	C:C	C:C	T:T	C:C	A:A	T:T	C:C	G:G	T:T	G:G	T:T	C:C	T:T	A:A	C:C	T:T	T:T	A:A	G:G	A:A	G:G	A:A	T:T	T:T	A:A	C:C	A:A	C:C	G:G		0
42	vit696	Georgia: Mtskheta	41.809	44.498	1	0	C:C	C:C	A:A	C:C	C:C	T:T	C:C	A:A	T:T	C:C	G:G	T:T	G:G	T:T	C:C	T:T	A:A	C:C	T:T	T:T	A:A	G:G	A:A	G:G	A:A	T:T	T:T	A:A	C:C	A:A	C:C	G:G		0
42	vit697	Georgia: Mtskheta	41.809	44.498	1	0	C:C	C:C	A:A	C:C	C:C	T:T	C:C	A:A	T:T	C:C	G:G	T:T	G:G	T:T	C:C	T:T	A:A	C:C	T:T	T:T	A:A	G:G	A:A	G:G	A:A	T:T	T:T	A:A	C:C	A:A	C:C	G:G		0
42	vit857	Georgia: Mtskheta	41.809	44.498	1	0	C:C	C:C	A:A	C:C	C:C	T:T	C:C	A:A	T:T	C:C	G:G	T:T	G:G	T:T	C:C	T:T	A:A	C:C	T:T	T:T	A:A	G:G	A:A	G:G	A:A	T:T	T:T	A:A	C:C	A:A	C:C	G:G		0
42	vit859	Georgia: Mtskheta	41.809	44.498	1	0	C:C	C:C	A:A	C:C	C:C	T:T	C:C	A:A	T:T	C:C	G:G	T:T	G:G	T:T	C:C	T:T	A:A	C:C	T:T	T:T	A:A	G:G	A:A	G:G	A:A	T:T	T:T	A:A	C:C	A:A	C:C	G:G		0
42	vit860	Georgia: Mtskheta	41.809	44.498	1	0	C:C	C:C	A:A	C:C	C:C	T:T	C:C	A:A	T:T	C:C	G:G	T:T	G:G	T:T	C:C	T:T	A:A	C:C	T:T	T:T	A:A	G:G	A:A	G:G	A:A	T:T	T:T	A:A	C:C	A:A	C:C	G:G		0
42	vit861	Georgia: Mtskheta	41.809	44.498	1	0	C:C	C:C	A:A	C:C	C:C	T:T	C:C	A:A	T:T	C:C	G:G	T:T	G:G	T:T	C:C	T:T	A:A	C:C	T:T	T:T	A:A	G:G	A:A	G:G	A:A	?	T:T	A:A	?	A:A	C:C	?		3
I	vit698	Spain: Lérida, Sierra de Busa	42.0981	1.64695	0.435	0.49	C:A	T:T	C:C	C:C	C:T	T:A	C:A	G:G	T:G	C:T	G:C	T:G	G:G	T:C	C:T	T:T	C:C	T:T	C:C	C:C	A:A	G:G	A:C	G:A	G:G	G:G	T:A	A:A	C:A	T:T	T:T	G:A		0		Oph_06/07/08
I	vit699	Spain: Lérida, Sierra de Busa	42.0981	1.64695	0.4	0.6	A:A	C:T	A:C	C:A	C:T	A:A	A:A	A:G	G:G	T:T	G:C	?	G:A	T:C	T:T	T:C	A:C	C:T	T:C	T:T	A:A	G:A	A:C	A:A	A:G	G:G	T:A	A:A	C:A	T:T	T:T	G:A		1		Oph_09
I	vit700	Spain: Lérida, Sierra de Busa	42.0981	1.64695	0.3	0.46	C:A	T:T	A:A	C:A	C:T	T:A	A:A	A:G	T:G	T:T	C:C	?	A:A	C:C	T:T	T:T	A:C	T:T	T:C	C:C	T:T	G:A	A:C	G:A	G:G	G:G	A:A	G:G	A:A	A:T	C:T	G:A		1		Oph_06/07/08
I	vit701	Spain: Lérida, Sierra de Busa	42.0981	1.64695	0.3	0.4	C:A	T:T	C:C	C:A	C:C	T:A	C:A	G:G	T:G	T:T	C:C	?	A:A	C:C	C:T	T:T	A:C	T:T	C:C	C:C	A:A	G:A	A:C	G:A	A:G	G:G	A:A	G:G	A:A	T:T	T:T	G:A		1		Oph_09
I	vit702	Spain: Lérida, Sierra de Busa	42.0981	1.64695	0.175	0.29	A:A	T:T	A:C	A:A	T:T	T:A	A:A	A:G	G:G	C:T	G:C	G:G	A:A	C:C	T:T	T:C	C:C	T:T	T:T	T:C	T:T	A:A	C:C	A:A	G:G	G:G	T:A	G:G	C:A	T:T	T:T	A:A		0		Oph_06/07/08
I	vit704	Spain: Lérida, Sierra de Busa	42.0981	1.64695	0.285	0.43	C:A	T:T	A:C	C:A	C:T	T:T	A:A	A:G	T:G	T:T	C:C	?	A:A	C:C	T:T	T:T	A:C	T:T	T:C	C:C	T:T	G:A	C:C	G:A	G:G	G:G	A:A	G:G	A:A	A:T	C:T	G:A		1		Oph_06/07/08
I	vit705	Spain: Lérida, Sierra de Busa	42.0981	1.64695	0.265	0.53	A:A	T:T	A:C	C:A	C:T	A:A	C:A	A:G	T:G	T:T	G:C	?	A:A	C:C	T:T	T:C	A:C	T:T	T:C	T:C	T:T	G:A	A:C	G:A	A:G	G:G	A:A	G:G	A:A	T:T	C:T	A:A		1		Oph_09
I	vit706	Spain: Lérida, Sierra de Busa	42.0981	1.64695	0.255	0.19	A:A	T:T	C:C	C:C	T:T	A:A	A:A	A:A	G:G	T:T	C:C	T:T	A:A	T:C	T:T	T:C	A:A	T:T	C:C	C:C	T:T	G:G	A:C	A:A	G:G	G:G	T:A	A:G	C:A	T:T	T:T	A:A		0		Oph_06/07/08
I	vit707	Spain: Lérida, Sierra de Busa	42.0981	1.64695	0.31	0.42	A:A	T:T	A:C	A:A	C:T	T:A	A:A	G:G	T:G	T:T	C:C	T:T	G:A	C:C	C:T	T:T	C:C	T:T	T:C	T:C	A:A	A:A	A:C	G:A	G:G	G:G	T:A	G:G	C:A	T:T	T:T	G:A		0		Oph_09
I	vit708	Spain: Lérida, Sierra de Busa	42.0981	1.64695	0.34	0.48	C:A	T:T	A:C	C:A	C:T	A:A	C:A	A:G	T:G	T:T	G:C	T:T	A:A	T:C	T:T	C:C	A:C	T:T	C:C	C:C	A:A	G:A	A:C	G:A	A:G	G:G	A:A	A:G	A:A	T:T	T:T	G:G		0		Oph_06/07/08
I	vit709	Spain: Lérida, Sierra de Busa	42.0981	1.64695	0.305	0.35	C:A	C:T	A:C	C:A	C:T	A:A	A:A	A:G	T:G	T:T	C:C	T:T	A:A	T:T	T:T	C:C	C:C	T:T	C:C	C:C	A:A	A:A	C:C	G:A	A:A	G:G	A:A	G:G	A:A	A:T	C:T	G:A		0		Oph_06/07/08
							11	18	12	16	13	16	15	26	27	8	7	19	25	2	7	3	5	1	9	7	9	3	6	14	13	44	5	8	22	13	9	16

## Sheet: Table S.2
Hybrid zone analysis confirms cryptic species of banded newt and does not support competitive displacement since secondary contact
Konstantinos Kalaentzis, Jan W. Arntzen, Aziz Avcı, Victor van den Berg, Wouter Beukema, James France, Kurtuluş Olgun, Isolde van Riemsdijk, Nazan Üzüm, Manon C. de Visser, Ben Wielstra
Table S2. Species-diagnostic SNPs for Ommatotriton nesterovi versus O. ophryticus for 53 nuclear DNA markers. For the 9 markers in red no primers could be developed. The 32 markers in bold performed best in a test on a subset of individuals and were genotyped for all individuals.
Nuclear DNA SNP marker	Sequence with target SNP
n11_var1	TCTCATGCAGCGTATCTCGCAC[A/C]ACATCCTCATTCTCCTCCTGGTGCACYGAGCACGTGGAGTAAACMAGACGCTCCACAGCCGGAAATCTCAGTGCATGGCTCAGCACCTTGCGCTGRAACGAGGCCAGGGCCTGCAGCCGCTCTGCWGAYGAGGAGCCATCATCATCCGTGAGGTCATTCAG																																						n11_var1	n68	n73_var1	n118_var1	n119	n137_var1	n158_var1	n193	n207	n212_var2	n281_var1
n26_var1	ATTGATGGCCTGACTCTGAGCCCAGACCCYGGTCCCGGGGAGCAGGAACCSGCTGTAGTACACAWCCACCGGCCGGAGGAACCTCCCGAAGAGGA[C/T]CAGGAGACCCAGGATCTGAGCCTKGAGCAGCGCTGGGGTTTTAGTCTGGAAGAGATCTACAATATCGCGCTCAAGTTCTTCA
n27_var1	TGGAAAGATGAAGGGTTGCAGATGGAGGAAAGATGTTCTGAAAGTTTTTGGAGCC[A/C]GGCTTTTTGAAGCGATGKAGAGGCGAGTTGGTGTAGTCCTTRGTCAGGCCTTGGTCCTCYTGGCCCTCACGAGGGAGCTGCACAGTCTGGTGTTTGGACARTGTGATGCGAATCTGTTTCCCGTTAAGTTTCTGCCCGTTCAGG
n48	n/a
n52_var2	AACAAACCACGGTGAAAGCATTRAGAAAAAAATCTGTTCTGCTGACGGG[T/C]TATTTGGAGTACTTGATCAARYACTACTTCGGCGAGGATAAGGTTCGTCCACWGRAGGCSTTCATCAAAATCATAACCCCCTCCCAGCCTGAAGAAAGGGGGTGCCAGCTCACCCTGGTATTTTCYATTGCAATCACWKACGTTTTCTTGGAGCTAGAAAGGAGGG
n57	AGCATTCGTCGGACATTATTTACAATCTCTCTGGTGTCGTAGTT[C/A]GGAATTTTACAGGCCCATCCTGTACCAATGCCCTCCGCACCATTGATCAAAACCATCGGAATRATGGGAATGTACCACTCTGGCTCAACACGTTGATTGTCATCATACAGGAACTTCAATAGGTTATCGTCCATCGGAGGGAAAAGCAACCGAGCTAGA
n61	n/a
n64	n/a
n68	AGCTGGAAAGACCACCCTAAGCATGGCACTGGAGGAGCTCCTRGTGTGCCATGGCATTCC[T/C]TGCTACACGCTGGAYGGTGACAACATTCGTCAGGGCCTTAACAAAAACCTTGGTTTCTCTCAAGAAGACCGGGAGGAGAACATCCGCCGAATTGCTGAGGTTGCCAGATTGTTTGCCGATGCAGGCCTGGTSTGCATTGCCAGTTTCATTTCCC
n72	n/a
n73_var1	AAAGGCACAAACTGCACAATATCCCGGACYGCCACCTCTCCCGTGATGGCTTTGAG[C/G]GCTCCTCCGTCACTGTCCAGAAACTCCATGGCGCTGAAGTCAGCCCCGCCCACTCCAAYAATGATGATTGACATGGGAAGCTTGGCRGCGTTCACGATGGACTGCCTCGTTTGATCGAGATCCGTAATGACTCCATCCGTGA
n77	TCATGCGTAGATGCTCTGGTCGTTTGGACATCATTGGGAAGGCTTGCTTTTTGTAGGATCCAGAGTTGGATTGTCTTATTGGAAG[A/C]GGTGCTGATGCTTCGCCCCCAACCGACACRTCCATTTGTTCCATGCTGCTCGTTTCCATCGGATATTCTGTGGCAGTRTGAGTGTTCAATGCCACAGGTGCAGCACTTCGTCCCCAGAAGT
n78	GCAGACTGGTTTTCCATCCAATGGACTRGA[T/C]CATCTTTTGCTCAATCTTACCCTTTGTGACATAATGGTTTCATTAGCTAATAGCTCTACATTCCAGTCDGACTCTGATTGGTTGGAAATGATTMGAANGTTTGTCACYGAAATCCTTATGGATGGGTGGAAGTTGAA
n85	TGGCTGCTGTATTCATTGCCAGTGGGGGGTGGCGGCTGCAGGG[A/T]AGCAAAGGGTGATGACCCGGGACCCAGGGCAGCAATCATCTCCATGACATTGGGCATCACCATGTGCACTGGACTCATACTGCGACATCGCTTCAGTGCAGGCCCATCCTGCTCCTCCTTGATGTGGATGTCTGGTTTAATSGGTACTGGYTTCCAGCTACAGGTGGGGTCAATGGT
n94	CAAGTGCAGCTGTGAGTGTAGCGATCCACAGGGAGC[A/C]ACAGGAAACAATCGATGACCTTGGCAGAGTGCTGGATACARCAGGCACTGACAGCGAKGATGAAGAYAANNNNNNNNNNNNNNNNNAAGATGATGATGGGGGAGGATGGATCACTCCCAGTAACATTAAGCAGGTCCAGCAAGATATGAGATCTGGAGAACCACCCATAAATGTCAAGGTCGGC
n95	TCCAGCTAGGCTCTTCAAATTTAAGGCTATAGATCTTTTTCCACGGGCCAGTGTGTCWGGGTYCCATGTACTCTTC[G/A]TTTTATCAACTCTGATTACTTGGGCCCCAAAATCAGCAAGAATCATTCCACAGWAAGGAGCGGGAGCAAGSCCAGCTAGTTCTARGACACGTACTCCTTTCAAGGCC
n108_var1	GCCACTCCCTTTTTGACTACAATATTGGACTAAATGTMATTATCCAGCTRCTTGTGAGGCAGSTCCCAGCTKCKCTTCCTGTTACAAAAGAGAAGGACTCTGAGCTTTCAGACACCGAYTCTGGCTGTGGCTC[G/T]AGTCAAAGCGAGTCTGACAAGAACTCCAACAATGGCGAGACTGCGATGGAGCTCGATGGCAARCCTGGMTCCGCTGCTCAGGCTGAAATAGTCG
n117_var1	AACGCTGTACGACACTTGGAG[T/C]TCAGGCATGTGTTTCCGAACCTCCTCAGCYAGCTGTTCAGGGGTAAAGCTCATAGCATTAATGTTATAAGTYCTCATWGTAAGAGCTTCTGCAGGGGCCTCTAAAACCTCCAAAGTAGCTCTCAAGCAGTCRTCAATATACATCATTGGGAGACACGTGTCTGGCTTCAGGTTACAGTCAAACTTTCCAGCCTTCATTGCAT
n118_var1	ATGTTTCCGAGGAGCTCAGCAGGCAACTAGAAGACATCTTAAATACATATTGCATCGATGATGGCCAGGATGC[C/T]GCCCCAGAGCCYGACGAGGTAGAAAAGGGGCTCACRGAACCTGTGAGAAATGGAGAGCCNNNNNNAGGCATCCCTGAGATCAATGGCGAGAAGGAGGTGCTGAAGATTGAGACTGAAGAGGTTCGGGTGAATGATGAG
n119	AAGAAAGGGCACACAGAGCCAGAAGAAGT[G/T]GATGGTGTACCCAAGGTGGAAGCGGGCAAGCGGCTCGATGAGCTGCGTCGACGCCGAGGGGAAACTGAGAGTGAGGAGTTYGAAAAAYTGAARCAGAAGCAGCAAGAAGCAACCGTGGAACTGGAGGAACTGAAGAAAAAGCGCGAGGAGCGCAAGAAGATTCTGGAGGAGGAGGAGC
n125	TTAACTTCCCGCAGAATGCCATGATGGTACAGATTCCCACAGCACGATTGCCTCTTGKGCAAGGAGCTGAGGTGGATTGGCGTCAACCATC[C/G]AAGGAATGGCCACATACAGGACAGCAGAGACACGAGGTGCGCTACAGGGTGTTCAGAGACCTGTGGGAGAGGGGATACTTCCTCACCAGTGGCAGCAAGTTTGGTGGAGATTTCCTGGTGT
n137_var1	GTGTTATGCGGCTTCAGAAATACATGAAGAGTGATAT[T/A]TGTTCAACGCACGASGATGATTCTGCAGASGAGCCCTGCCCTAAGCACCGGAAGCACAACTKTCAAGATGTCGAAGBCCCRAATGAAACCAAACGGAGCAGTTCAAATAWAGACMAGGAACAGATCAATATGAGGACTAAGTTGAAGACMGTCATATTCATTGACAGCACGTGGA
n139_var1	ACAGCTTCGTGTTCGCTTTKCCTGCCACAGCGCAGCTCT[G/T]CAGGTCCGCAACCTGCCCCCTTTTGTCTCCAACRARCTYCTGGAGGAAGCCTTCTCCATGTTTGGTTTGGTGGAGAGAGCTGTGGTCATCGYGGATGATCGAGGGYGGCCYACCGGTAAAGGCATCATCGAGTTCTCTGGGAAGCCAGCTGCCAGGAAAGCCTTGGACAGATGCT
n143_var1	ACGTGGCTTACCTGCTGCTGGGSGCCCTGGTGGTCTCCAACATCGAGGGACCCTAYGAAACCCAGAAGCGSCAGGAGCTGCGTGAGTTCAAGACCGCCTTCTTGC[A/G]GGAAAACRKCTGYGTGAACGAGAGCAAAYTGGAGACCTTCCTGGAGARGGTGTTGAACGCCAATAAGTATGGGGTGTCCCTKCTACGCAACKCYACCACCGACAGCAACTGGGACTTTGC
n149_var1	CCTGAAGAATGCCCATCATGTCAGCGAAACTATTGGACTTTGACATAGATACKGATTCTTC[C/T]TCGTCRGCAGCACAGCTTGCATCATTTAGTYCTCGACCACCAAATTCWGATGTTGATGAAAGCAGCATAGAAACTGATGGAAGGTCGGGGCTATCCAACTCTTCTTCCTCTGAGATATCACTGATTACAAACGAGGCAGAGGAGTGGACAGGTGATCC
n155	GAATTGAACGGCTCAGGTACCGCGT[T/C]GCAGGCRTGTTTAGCCCAGTGTATGTGGGTCGGTARGAGCTGTAATCGTCAGTCACGCAGCTGTGAAGGTAGTTAGGGCTGTTGAAATTGCTGCTGCCATTACCGCTGCTCCCTCTGTTGTAATGGTTGTTGTTGTTAAGCTCTTGGTAGTTTCTGGACATATGTTGAGAGTTGCCATTCGA
n158_var1	CTCATAATCCTGGGGTGGAGRATGCTCCTATTGCAAAAGTGGGCGTTTTAACHGCATCCATGGAAGCHAAGGCWGCAGTGTYAGCAGAAAAGGAAAAGCAACCGGAGACCAAAA[G/A]GCTGMGRATTGCATGGCCCCCACCRCCAGAGCCCACCAGTCCAGGAAGCACCTCYGATGAGAGTATCAAAGTGTTCAAACCTAAGTGGCCTCCAAGTGATGAG
n179_var1	CCATGTGGGACCACTTTCTCAGAATTAGAATTGTTRTCCATGTTCTGTACAGGAGTCACAAATGAAGTYTCAGTACGATT[C/T]AATAAGTCTGCCAGAGGGAAGGGACCTTGAGGTGGAGGGACAGTAGGGTCAATGATGGCGGGAGGCGGCATGTTTCGTTGMGGGGGCATACCAGGCTGCATAAAAGGAAATCTTGGCCCAG
n182	CAACCCTGAAGCCTCTGTCTGTGAAGGTGTGGTGAGCCCAACAMGKRRAAGTGATTCAATATATTCTGCAGTCCGTCGGACTGGAACRGACCAGTGGACATTGARC[C/A]GCAGTTACGAGCGAGTAAAGGTTTCACAAGACTTTCATGTAMAAACTTTAGAGACCAATRGACCAAATGGGATCACTTTTGTAAACACGGACTCCTATGAGCCATCGAGCAGT
n193	CGCCTTCTTCAACTTTGCTGGCATTAGYGTCACCAAGGAGATSAGCGCCACCACGCGGATGGTGCTGGACAGCCTGCGCACAGTGGTCATCTGGGCGGTCAGCCTGGCCCTGC[A/G]GTGGGAGAAGTTCCATGGTCTGCAGATCTTGGGCTTCATCATCCTCTTGRTGGGAGCGGCTCTGTACAACGGGCTGCACAAGCRGTTTATGTGCCGCCAAGAGT
n195_var1	CGCCAAAAGAAAAGTCTTGAAAGCTGTGTYGTTGCTTGC[T/C]ATGAGCTTCCCTATGACTCCGGAAATGGTTGTCAAAATGTTTCTTGGTGCGTGTATTTAAGTCGTCACCAAAAATGTCAAAGTCTTTAAACATRTCATCAAAGTTAAAGTTAAATGGCTGCTGGAATGTGCTGTCCTTGYCYSCTCTTCCACTTGTAAAAGATTCATGGCCAAATTGGTC
n196	TGGCAGCAGTAAACGACAACCGTGGTGGCCTCACAGATCTYAAAGKGCCCCTGGGAGAAAGAATGGACTTCATAAAAACCTCTGAACTCAATAA[C/T]GATAACAACAGTGCTGTTCGCCATCGCAGTCGCAGTGATGTGGCATCTACGGATTCAGCGCMRCAWGTWCAGCGGCCTGGCYTAAACCAATACWTATCTAGGTTTGATGAGGCCATGAAGTTGA
n202_var1	TTGGCTACCGGACTAATGCRCAAGGTTACTTTCTGCTGGGCAGC[C/T]CAGGTRTCGTRCCCAGGCCTGACATTGTYCTTCCTGCCAACACGATCCARAATGGAGCAGATGCRGTGGCCCTTTACTACAGCCGWTCTGKTGCTTACCGTAAGGGRATGGCKGTGACRGAGGAAGGTTTGGTGGATGCHGTTGTYTATCAGTCACGAGGCTCAGAGAAGG
n207	CAATGGCGTCTGTCTCATCGTGGG[A/G]AAYATGATTGGCTCAGGCATCTTCGTCTCGCCCAAGGGAGTGCTAATGTACAGTGCCTCGTATGGCCTCTCKCTTGTGGTCTGGGTCGTGGGAGGAATCTTCTCTGTCTTTGGAGCGCTKTGCTATGCCGAGCTAGGCACCACYATCAAGAAGTCAGGTGCCAGCTATGCTTACATCTTGGAGGCCTTCG
n209	TACGATGGCAGTGATCTGGGCTCTTTYTCTGCACCTCGTGTCTGGTGGATGTTCCGCATCTTTGGACACCGGGATGTGTCRCTTCTGAATGGTGGGCTTAAGAACTGGCTACTGGAGGGGTTCCCTGTGACTTCGGGGGTGCGTCGACCC[T/A]CMCCAACTGRGTTCAGTGCCAAGCTGGACCATTCTCAGGTGAAGACTCATGAGGAGATGGTGGACAACA
n211	n/a
n212_var2	CCGTACTTACAGGCACCATTCTCCTCGAARGGCCGGCACAGCTCTGTCTTGTAGCGGCTRGAGTTGACCTGGCCACCAGGCTTCTGCAGYAGSCGCTCACCGTTYTCYGAGAAGGAGCGGTCGCGRAACTTGTTCTCCTTGTTGCCCATGGTGGTGGAGCAGGGCTCAATCTTGAG[G/A]CTGTTGAGGAACTGGTTCTGGTTGAACTTGGG
n216	AGGTTCGTCGTTTTGGTGTGACCGATAKRCTTCTGGATGGTACAGTGCKGATTCTGCTGGGGCTAYGTTTAGGCTTTTTAAC[A/G]AGAGGTGCAGAGTTGGACTCTTCCAACGTCCTTTTATAGCTGCGTGTAGGTGTCCGCTCMACTTCGGGGGTTTTCATTTGGGCGCTGGTAGACTTCAGGCTTTTTRCGTCAATCGTAGCATTTGTGAAACCAGAAGGCG
n218	TGAGAAGCCCGAAATCAAGCAGAAGTGGGCATCCAGGYTACTGGCCAAACTYCGCAAAGACATCCGCCAAGAATAC[C/A]GGGAGGATTTTGTACTGACGGTCACGGGAAAGAAGCACCCATGCTGTGTCCTGTCTAACCCTGACCAAAAGGGTAAGATCAGGCGGATCGACTGCCTGCGACAGGCCGACAAGGTCTGGCGGCTGGATCTGGTCATGGTCATCC
n224	TGTCGTCAGTCCTTGTTGCTGTTYGGCCAGACCTAYTCCCTYGCGAC[A/G]TATTTGAGRCAGAGCAGAATCTTGAAAGTTCTTGGCATTGGGGAAGATGCTCCAAARCCCGCTGACTTTCCAAATATGGACGATTCGTATTTGTTTGGAACCAAGTACTTGGCYCAGCTTAAGACTTGGCTRAAGAAAAGCGGGCACCAACTTAC
n226_var2	TCGCTGAAAACACGTACCCRCGGTCAACTCAACAGCTGCCGCT[G/A]TCACATCAGGATGCACWACAGCAGACAGGACAGTTCAACCTGTYGCAGCCTTTGAGCCCGGTCATGGAGCCCACCGCTGACGACATGCAATACGACCCTTACCTCAGTCAGTACCACAACCTTCAACTCCAAAGCCAGCAGATACARAACCATCCACAGTCGAATCAAGCC
n230	n/a
n239_var1	GCACCAGTCATGTGGAACAAGCAAAGCAGTC[G/T]GCACCAGTTGAGGAGAGCAGCTGTGAGAAAGGCTGCCAGGTAACAAGTGAACAAATCAAAGCYGACATGAAAGCAGCAAGTGACACACCTGAGAAAACCCGGAGTAAAGACACTGGGACTGTGGCAGAAGAACCCACAAACTCCTCCAGTTCAGTGTCCCATAATCAGGACTCTGCCAGAACACA
n240	CCAGACACGGAGTGAAGATTTTGATCAACGCAGATCTTTAGATAGTATTTATTCGCAGTATGCYATGACGTCTCCATATGATCAGCGTGCTTATCTTGAGGCAAGCAGGTATGATGCTTATGAAAATAGACAAAGACTACAGTCGATGTATTATGGAAGAGATCGAAGCCCAATGCGCCG[A/T]TCACCACCATTAGTGACTGGTTATTCAATGCCTGCGTCTG
n247	n/a
n259	TACCTGCTGAGCCAATTCCC[G/A]CGCGACGCTCTGGCCATGCCCAGCGTNCAACTTCCATTGCTGCCAGTCCCCCGCACCTCACTTGGCCATGGCTGTCCGCTAYAACCGCATCAGCATTCTCCTCAGGATACTGAAGACCATGGAGGCCTTGCCGGACAGGCAACGACTCAGCTACCTCGACCGCAGGGGCTGCCAGCCCGTAGAGAACGGACAAACGCC
n261	n/a
n265_var1	CTGGCCATCTCAATTTGTTACACCTTGCTTATCGTAAAAGTCAATCGTAGCCACTTCAGCCATTC[A/C]AATAGGATGCTMAAAATGATCCTTGTTGTKATTGTTGGTTTCTTTGTKTGTTGGYTTCCATACCAYGTMTCTGGTCTTATACTGGCCACCAACTCACCCARGTCASACCTTTWCAAGTCAACGAATGCTGTGGAYTCTTTGCTCATCAGTGTCGC
n274	n/a
n278	ATGAGGCTGCTGCTCAAAGCTGTTAGCCTGAAYTCCCTTCACAYAAACATTTTTAGGACTGTCYGACACATTTTGTTCAAGCTTAATGTCAGAGGCCTCTGAGTTCATTCTAGTTCTCAAGGATCT[T/A]CGAGTCATATATGCKGATGCCTGACCAAGTTCATGAGCACTTTGCGCAGAGCTCAGTTTATATTCTTTTGCTGCATGTCTCGTTAGGCACCCAC
n281_var1	GTGAGGTCCATTTCATCCACAGGTTGYGCAGCCATAGACTCTGGGCCAGCACTAGGCTCATTGATGAAKGA[T/A]AGCCCCCACTTGTTTTGGAAGATATCCCCTAGGCTCTGTTGATGTGTCTGGCCAGAGAKGTCAGTYGGAGTCATGCCGACCAGMMCAGATTGCATATTGGARGGGTAAATAAAAAGACTGGTCTTTTGTTCTACAGCCACAGCAGC
n282	TTTGGATCGGCATTCTGTTCCAGAAGATAACGGACCACATCAGTGTGCCCCTTGTATGCTGCAATCATAAGGCAAGTGTTGTCATATTTATTGGCAATGCTGATGTTGGCAT[T/C]ATTCTCCACCAGGTACTTGACGATATCAAGCCTACCGTCAAAGCATGCAGCCCTTAGAGGWGTAGAGTTTGTGACTGTGGTGTGGTTCACATTGGCTCCATGGCTAAC
n288	TTCGACCTCCTCTGCACTCTAGAAGCTGAGAAGGTGTACCAGAACCACGTGCAGCACTTAATATCAGAAAAAAGGCGGGKGGAAATGAARGAGAA[A/G]CTGAAAAAAATTCTTGAGAGAATTAANTTTCATTTCYCCTGGTCAGGCCTGGGAAGAAATCATGTGTTTTGTAATGGAAGAGGACGCCTACAAATTTATCAACGAAACCGATCGTCGAGATGT

## Sheet: Table S.3
Hybrid zone analysis confirms cryptic species of banded newt and does not support competitive displacement since secondary contact
Konstantinos Kalaentzis, Jan W. Arntzen, Aziz Avcı, Victor van den Berg, Wouter Beukema, James France, Kurtuluş Olgun, Isolde van Riemsdijk, Nazan Üzüm, Manon C. de Visser, Ben Wielstra
Table S.3: Cline model parameters for best models as found by HZAR.
marker	model	dAICc	center	lowerC	upperC	width	lowerW	upperW	deltaL	tauL	deltaR	tauR	deltaM	tauM	pMin	pMax
n27_var1	typR	7.10051	1.54792	-2.33111	2.75897	0.860012	0.0734752	4.04883	NA	NA	0.688302	0.00645114	NA	NA	0	1	*
n52_var2	typR	0.0018565	-0.069209	-2.44795	0.824069	4.3069	0.351758	6.07034	NA	NA	2.88376	6.47277e-06	NA	NA	0	1
n57	typN	0	-0.397304	-2.64323	2.97335	0.223546	5.45357e-05	3.31826	NA	NA	NA	NA	NA	NA	0	1
n77	typM	0.609282	1.33997	-1.70828	2.39305	1.52022	0.100879	3.70769	NA	NA	NA	NA	1.6011	0.0115466	0	1
n78	fixR	4.25935	0.776195	-2.27895	2.68532	0.97178	0.127324	3.60052	NA	NA	0.904851	0.0072066	NA	NA	0	1	*
n85	typR	2.82176	-0.899765	-2.32501	0.992541	2.07146	0.362431	4.47779	NA	NA	2.11774	0.0149392	NA	NA	6.93682e-06	0.995864	*
n94	typM	4.29248	1.90239	-2.32486	2.73608	0.503232	0.0625761	3.50689	NA	NA	NA	NA	0.707551	0.00325228	6.93682e-06	0.995864	*
n95	typN	4.02898	2.89585	0.9536	2.98376	0.316562	0.0263281	6.18087	NA	NA	NA	NA	NA	NA	6.93682e-06	0.995864	*
n108_var1	typR	4.07162	1.07793	-2.40202	2.94247	0.921773	0.0687359	4.89055	NA	NA	0.47004	0.00223274	NA	NA	0	1	*
n117_var1	typR	4.04703	0.67953	-2.26403	2.73502	0.902936	0.0452634	3.71634	NA	NA	0.808186	0.0012084	NA	NA	0	1	*
n125	typR	2.90727	0.855167	-2.46218	2.82502	1.06708	0.0815584	3.55091	NA	NA	1.14186	0.00593441	NA	NA	0	1	*
n139_var1	typM	2.16917	-3.82917	-5.87236	-2.00669	11.2	11.2259	18.9464	NA	NA	NA	NA	12.4441	0.178977	0	1	*
n143_var1	typL	4.04926	-1.48419	-2.40354	2.72465	1.74175	0.0999309	5.24932	0.826195	0.0276923	NA	NA	NA	NA	0	1	*
n149_var1	typN	0	-0.121173	-2.64447	2.96606	0.196452	7.93208e-05	3.32848	NA	NA	NA	NA	NA	NA	0	1
n155	typR	4.2878	0.454234	-2.39638	2.82301	0.637816	0.0304725	3.6677	NA	NA	0.620688	0.00338164	NA	NA	0	1	*
n179_var1	typM	7.73779	2.10828	1.02798	3.25565	6.08028	0.930508	10.0879	NA	NA	NA	NA	4.37028	0.089951	0	1	*
n182	typL	1.66035	-2.13168	-3.50264	-0.779052	3.15702	4.71715	11.7926	0.940218	0.309748	NA	NA	NA	NA	0	1
n195_var1	typR	3.02612	1.03588	-2.41967	2.79076	1.2038	0.0294942	3.59101	NA	NA	1.24687	0.00928978	NA	NA	0	1	*
n196	typN	4.028	0.103045	-2.63315	2.97376	0.0160437	1.63069e-06	3.32794	NA	NA	NA	NA	NA	NA	0	1	*
n202_var1	fixR	4.0825	-0.927205	-2.47871	0.286747	3.1032	0.395715	5.28014	NA	NA	3.45841	0.0363397	NA	NA	0	1	*
n209	typN	4.028	1.05457	-2.61129	2.97914	0.0999579	3.38583e-05	3.36186	NA	NA	NA	NA	NA	NA	0	1	*
n216	fixR	5.69238	-0.505869	-2.47949	2.82203	0.706999	0.0971801	3.67351	NA	NA	0.597614	0.00522178	NA	NA	0	1	*
n218	typR	4.24753	1.55355	-2.4337	2.72585	1.45835	0.0739134	3.85414	NA	NA	1.35485	0.0109996	NA	NA	0	1	*
n224	typB	1.67173	0.979672	-2.08756	2.55586	1.35228	0.191932	3.86348	8.82516	0.337877	1.16705	0.00997691	NA	NA	0	1
n226_var2	typR	3.96293	-1.4143	-2.38391	-0.654009	4.89346	1.73107	7.06247	NA	NA	4.45581	0.040107	NA	NA	0	1	*
n240	fixM	1.06937	0.840723	-1.55033	2.01562	1.60803	0.524785	3.57263	NA	NA	NA	NA	1.99095	0.0103683	0	1
n259	typN	0	-1.03871	-2.6447	2.97762	0.128251	2.42143e-05	3.3252	NA	NA	NA	NA	NA	NA	0	1
n265_var1	typR	2.09045	1.44571	-2.24639	2.82575	1.80535	0.105075	4.078	NA	NA	1.8348	0.023611	NA	NA	0	1	*
n278	typR	3.69089	1.61202	-2.35563	2.79643	1.10845	0.0314772	3.43816	NA	NA	1.29726	0.00117719	NA	NA	0	1	*
n282	fixR	1.61138	0.407226	-2.11844	2.7568	1.04052	0.176809	3.46759	NA	NA	1.25569	0.00732679	NA	NA	0	1
n288	typL	1.52321	-1.8952	-4.19984	-0.9489	6.42831	7.41693	14.9285	0.585798	0.623728	NA	NA	NA	NA	0	1
mtDNA	typN	0	-0.365055	-2.64542	2.98385	0.172744	6.28239e-05	5.2332	NA	NA	NA	NA	NA	NA	0	1
HI	typM	417.588	-0.184805	-2.40507	2.55608	3.36877	0.213169	5.32864	NA	NA	NA	NA	4.03197	0.00377422	0	1	*

## Sheet: Table S.4
Hybrid zone analysis confirms cryptic species of banded newt and does not support competitive displacement since secondary contact
Konstantinos Kalaentzis, Jan W. Arntzen, Aziz Avcı, Victor van den Berg, Wouter Beukema, James France, Kurtuluş Olgun, Isolde van Riemsdijk, Nazan Üzüm, Manon C. de Visser, Ben Wielstra
Table S.4: Banded newt distribution records.
Species	Locality	Latitude	Longitude	Reference
O. nesterovi	Turkey: Arifiye - Adapazari	40.737	30.368	Borkin et al., 2003
O. nesterovi	Turkey: 10 km W Düzçe	40.851	31.04	Borkin et al., 2003
O. nesterovi	Turkey: 15 km S Carsamba	41.065	36.677	Borkin et al., 2003
O. nesterovi	Turkey: 3 km W Sapanca-Gölü	40.714	30.111	Borkin et al., 2003
O. nesterovi	Turkey: 5 km E Carsamba	41.216	36.784	Borkin et al., 2003
O. nesterovi	Turkey: 7 km S Karabük	41.16	32.552	Borkin et al., 2003
O. nesterovi	Turkey: Abant Gölu	40.45	31.2	Borkin et al., 2003
O. nesterovi	Turkey: Adapazari	40.75	30.383	Borkin et al., 2003
O. nesterovi	Turkey: Bahcesultan	40.035	29.768	Borkin et al., 2003
O. nesterovi	Turkey: Bolu	40.7	31.55	Borkin et al., 2003
O. nesterovi	Turkey: Bursa	40.197	29.03	Borkin et al., 2003
O. nesterovi	Turkey: Çayören köyü	40.806	32.295	Borkin et al., 2003
O. nesterovi	Turkey: Dalca	41.009	30.107	Borkin et al., 2003
O. nesterovi	Turkey: Devrek	41.223	31.953	Borkin et al., 2003
O. nesterovi	Turkey: Dranas dagi	41.46	34.77	Borkin et al., 2003
O. nesterovi	Turkey: Düzçe	40.83	31.174	Borkin et al., 2003
O. nesterovi	Turkey: Eregli	41.293	31.433	Borkin et al., 2003
O. nesterovi	Turkey: Gerede	40.807	32.192	Borkin et al., 2003
O. nesterovi	Turkey: Havza	40.969	35.678	Borkin et al., 2003
O. nesterovi	Turkey: Inebolu	41.968	33.757	Borkin et al., 2003
O. nesterovi	Turkey: Iznik	40.436	29.752	Borkin et al., 2003
O. nesterovi	Turkey: Kalecik	40.106	33.414	Borkin et al., 2003
O. nesterovi	Turkey: Kandira	41.072	30.156	Borkin et al., 2003
O. nesterovi	Turkey: Karagöl Çubuk	40.411	32.914	Borkin et al., 2003
O. nesterovi	Turkey: Karasu	41.093	30.691	Borkin et al., 2003
O. nesterovi	Turkey: Kastamonu	41.379	33.779	Borkin et al., 2003
O. nesterovi	Turkey: Kavak	41.08	36.042	Borkin et al., 2003
O. nesterovi	Turkey: Kurtköy	40.669	30.221	Borkin et al., 2003
O. nesterovi	Turkey: Kuscular	41.601	35.855	Borkin et al., 2003
O. nesterovi	Turkey: Mekece	40.451	30.055	Borkin et al., 2003
O. nesterovi	Turkey: Melen River	41.066	30.968	Borkin et al., 2003
O. nesterovi	Turkey: Merzifon	40.894	35.467	Borkin et al., 2003
O. nesterovi	Turkey: Mudurnu	40.465	31.205	Borkin et al., 2003
O. nesterovi	Turkey: Musta	41.483	36.117	Borkin et al., 2003
O. nesterovi	Turkey: Ormanköy	40.796	30.733	Borkin et al., 2003
O. nesterovi	Turkey: Seben	40.415	31.565	Borkin et al., 2003
O. nesterovi	Turkey: Sile	41.17	29.614	Borkin et al., 2003
O. nesterovi	Turkey: Tasmanli köyü	41.898	35.052	Borkin et al., 2003
O. nesterovi	Turkey: Tasoluk Koyu	40.963	30.345	Borkin et al., 2003
O. nesterovi	Turkey: Terme	41.204	36.965	Borkin et al., 2003
O. nesterovi	Turkey: Uludag	40.14	29.104	Borkin et al., 2003
O. nesterovi	Turkey: Zonguldak	41.433	31.783	Borkin et al., 2003
O. nesterovi	Turkey: Abanta Gölu	40.612	31.288	van Riemsdijk et al., 2017
O. nesterovi	Turkey: Avdancik	40.291	29.16	van Riemsdijk et al., 2017
O. nesterovi	Turkey: Basboyunduruk	41.014	32.861	van Riemsdijk et al., 2017
O. nesterovi	Turkey: Çakiralan	41.182	35.774	van Riemsdijk et al., 2017
O. nesterovi	Turkey: Cebeli	41.121	35.33	van Riemsdijk et al., 2017
O. nesterovi	Turkey: Çibanköy	41.201	34.037	van Riemsdijk et al., 2017
O. nesterovi	Turkey: Eyerce	40.325	29.816	van Riemsdijk et al., 2017
O. nesterovi	Turkey: Hacilar	41.497	32.102	van Riemsdijk et al., 2017
O. nesterovi	Turkey: Kethüda	41.116	36.017	van Riemsdijk et al., 2017
O. nesterovi	Turkey: Levent	40.965	30.433	van Riemsdijk et al., 2017
O. nesterovi	Turkey: Pinarlar	40.803	31.195	van Riemsdijk et al., 2017
O. nesterovi	Turkey: Subasi	40.257	28.538	van Riemsdijk et al., 2017
O. nesterovi	Turkey: Sugören	40.557	29.33	van Riemsdijk et al., 2017
O. nesterovi	Turkey: Yaglica	41.391	32.818	van Riemsdijk et al., 2017
O. nesterovi	Turkey: Agcagüney	41.126	36.604	This study
O. nesterovi	Turkey: Akçay	41.144	37.146	This study
O. nesterovi	Turkey: Çal	41.367	32.944	This study
O. nesterovi	Turkey: Çarsamba	41.186	36.749	This study
O. nesterovi	Turkey: Cumhuriyet	41.213	36.678	This study
O. nesterovi	Turkey: Hürriyet	40.276	28.65	This study
O. nesterovi	Turkey: Kocaman	41.141	36.974	This study
O. nesterovi	Turkey: Mustafali	40.361	29.572	This study
O. nesterovi	Turkey: Sakarli	41.155	37.069	This study
O. nesterovi	Turkey: Sögütlü	41.219	36.863	This study
O. nesterovi	Turkey: Tepealti	41.116	36.792	This study
O. nesterovi	Turkey: Subasi	40.2574	28.5379	Pers. Database Wouter Beukema
O. nesterovi	Turkey: Abant	40.6007	31.2514	Pers. Database Wouter Beukema
O. nesterovi	Turkey: Alborz Mountains	40.6045	31.5508	Pers. Database Wouter Beukema
O. nesterovi	Turkey: Alborz Mountains	40.6162	31.556	Pers. Database Wouter Beukema
O. nesterovi	Turkey: Alborz Mountains	40.6157	31.5948	Pers. Database Wouter Beukema
O. ophryticus	Abkhazia: Bsyb-Fluß Oberlauf	43.333	40.95	Borkin et al., 2003
O. ophryticus	Abkhazia: Gagry	43.3	40.25	Borkin et al., 2003
O. ophryticus	Abkhazia: Il’itsch	42.9	41.133	Borkin et al., 2003
O. ophryticus	Abkhazia: Inkit-See und Zmeinoe-See	43.317	40.233	Borkin et al., 2003
O. ophryticus	Abkhazia: Lidsawa	43.183	40.35	Borkin et al., 2003
O. ophryticus	Abkhazia: Malaja Riza-See	43.467	40.5	Borkin et al., 2003
O. ophryticus	Abkhazia: Mtis Kalta	43.133	41.05	Borkin et al., 2003
O. ophryticus	Abkhazia: Pizunda	43.175	40.308	Borkin et al., 2003
O. ophryticus	Abkhazia: Pschu-Gumista Naturschutzgebiet	42.817	41.183	Borkin et al., 2003
O. ophryticus	Abkhazia: Starye Gagry	43.333	40.267	Borkin et al., 2003
O. ophryticus	Abkhazia: Suchumi	43	41.017	Borkin et al., 2003
O. ophryticus	Armenia: Dsech	40.967	44.65	Borkin et al., 2003
O. ophryticus	Georgia: Abastumani	41.733	42.833	Borkin et al., 2003
O. ophryticus	Georgia: Achaldaba	41.933	43.483	Borkin et al., 2003
O. ophryticus	Georgia: Achaldaba-See	41.7	44.7	Borkin et al., 2003
O. ophryticus	Georgia: Adigeni	41.683	42.7	Borkin et al., 2003
O. ophryticus	Georgia: Adigeni Bezirk	41.66	42.68	Borkin et al., 2003
O. ophryticus	Georgia: Adshamety Naturschutzgebiete	42.133	42.783	Borkin et al., 2003
O. ophryticus	Georgia: Adshary	41.717	41.733	Borkin et al., 2003
O. ophryticus	Georgia: Akchalgori	42.117	44.483	Borkin et al., 2003
O. ophryticus	Georgia: Babaneuri	42.086	45.385	Borkin et al., 2003
O. ophryticus	Georgia: Bakuriani	41.733	43.533	Borkin et al., 2003
O. ophryticus	Georgia: Banischewi Schlucht	41.85	43.367	Borkin et al., 2003
O. ophryticus	Georgia: Batumi	41.65	41.65	Borkin et al., 2003
O. ophryticus	Georgia: Berg Lomis-Mta	41.85	43.483	Borkin et al., 2003
O. ophryticus	Georgia: Bethanien	41.683	44.6	Borkin et al., 2003
O. ophryticus	Georgia: Borshomi	41.833	43.383	Borkin et al., 2003
O. ophryticus	Georgia: Borshomka-Fluß	41.8	43.467	Borkin et al., 2003
O. ophryticus	Georgia: Dabadsweli-See	42.283	42.917	Borkin et al., 2003
O. ophryticus	Georgia: Didi-Mitarbi	41.733	43.567	Borkin et al., 2003
O. ophryticus	Georgia: Dsegwi-See	41.767	44.5	Borkin et al., 2003
O. ophryticus	Georgia: Ertazminda-See	41.833	44.317	Borkin et al., 2003
O. ophryticus	Georgia: Goderdsi Paß	41.667	42.6	Borkin et al., 2003
O. ophryticus	Georgia: Gudairi	42.467	44.483	Borkin et al., 2003
O. ophryticus	Georgia: Kachisi-Seen	41.75	43.333	Borkin et al., 2003
O. ophryticus	Georgia: Kasbegi Naturschutzgebiet	42.71	44.627	Borkin et al., 2003
O. ophryticus	Georgia: Kintrischi Naturschutzgebiet	41.73	42.03	Borkin et al., 2003
O. ophryticus	Georgia: Kobuleti	41.817	41.783	Borkin et al., 2003
O. ophryticus	Georgia: Kodiani	41.717	43.367	Borkin et al., 2003
O. ophryticus	Georgia: Kodshori	41.65	44.7	Borkin et al., 2003
O. ophryticus	Georgia: Kutaissi	42.25	42.7	Borkin et al., 2003
O. ophryticus	Georgia: Lagodechi	41.833	46.267	Borkin et al., 2003
O. ophryticus	Georgia: Letschghum	42.667	43	Borkin et al., 2003
O. ophryticus	Georgia: Oni	42.585	43.444	Borkin et al., 2003
O. ophryticus	Georgia: Osurgeti Bezirk	41.933	41.983	Borkin et al., 2003
O. ophryticus	Georgia: Paleostoma-See	42.12	41.702	Borkin et al., 2003
O. ophryticus	Georgia: Passanauri	42.353	44.688	Borkin et al., 2003
O. ophryticus	Georgia: Pizesi-See	41.95	44.4	Borkin et al., 2003
O. ophryticus	Georgia: Poti	42.183	41.65	Borkin et al., 2003
O. ophryticus	Georgia: Saguramo Naturschutzgebiet	41.889	44.77	Borkin et al., 2003
O. ophryticus	Georgia: Sakotschawi-Seen	41.733	43.467	Borkin et al., 2003
O. ophryticus	Georgia: Sataplea Naturschutzgebiete	42.417	42.483	Borkin et al., 2003
O. ophryticus	Georgia: Satowle Gebirge	41.783	44.567	Borkin et al., 2003
O. ophryticus	Georgia: Schildkrötensee	41.7	44.717	Borkin et al., 2003
O. ophryticus	Georgia: Seljonyj Mys	41.717	41.717	Borkin et al., 2003
O. ophryticus	Georgia: Senaki	42.276	42.053	Borkin et al., 2003
O. ophryticus	Georgia: Tba	41.467	43.433	Borkin et al., 2003
O. ophryticus	Georgia: Tbilissi	41.717	44.783	Borkin et al., 2003
O. ophryticus	Georgia: Triale-Seen	41.817	43.383	Borkin et al., 2003
O. ophryticus	Georgia: Tscharnali-Fluß	41.569	41.62	Borkin et al., 2003
O. ophryticus	Georgia: Tschiatba-See	41.917	45.367	Borkin et al., 2003
O. ophryticus	Georgia: Tschiatura	42.283	43.25	Borkin et al., 2003
O. ophryticus	Georgia: Tschili-Tba-See	41.817	44.683	Borkin et al., 2003
O. ophryticus	Georgia: Tschwaritschamija	41.883	44.917	Borkin et al., 2003
O. ophryticus	Georgia: Woronzow Plateau	41.817	43.45	Borkin et al., 2003
O. ophryticus	Georgia: Zchaltubo Bezirk	42.33	42.607	Borkin et al., 2003
O. ophryticus	Georgia: Zkchneti	41.687	44.722	Borkin et al., 2003
O. ophryticus	Georgia: Zodoreti-See	41.75	44.617	Borkin et al., 2003
O. ophryticus	Russia: Adler	43.417	39.933	Borkin et al., 2003
O. ophryticus	Russia: Agoj	44.15	39.033	Borkin et al., 2003
O. ophryticus	Russia: Aibga	43.588	40.197	Borkin et al., 2003
O. ophryticus	Russia: Amuko	43.783	39.9	Borkin et al., 2003
O. ophryticus	Russia: Archys Teil	43.567	41.283	Borkin et al., 2003
O. ophryticus	Russia: Armjanskij Paß	43.733	39.617	Borkin et al., 2003
O. ophryticus	Russia: Assara	43.733	40.25	Borkin et al., 2003
O. ophryticus	Russia: Atschipse	43.717	40.25	Borkin et al., 2003
O. ophryticus	Russia: Atschischcho	43.567	40.233	Borkin et al., 2003
O. ophryticus	Russia: Babuk-Aul	43.883	39.822	Borkin et al., 2003
O. ophryticus	Russia: Beloretschenskij Paß	43.935	39.919	Borkin et al., 2003
O. ophryticus	Russia: Berg Fischt	43.95	39.917	Borkin et al., 2003
O. ophryticus	Russia: Berg Owsjanikowa	43.526	39.883	Borkin et al., 2003
O. ophryticus	Russia: Berg Piket	43.645	39.77	Borkin et al., 2003
O. ophryticus	Russia: Berg Strishament	44.817	42.017	Borkin et al., 2003
O. ophryticus	Russia: Berg Tur	44.2	40.467	Borkin et al., 2003
O. ophryticus	Russia: Bsytsch Gebirge	43.813	39.973	Borkin et al., 2003
O. ophryticus	Russia: Bukowo	43.683	41.467	Borkin et al., 2003
O. ophryticus	Russia: Chakudsh Paß	43.983	39.633	Borkin et al., 2003
O. ophryticus	Russia: Chursuk	43.433	42.15	Borkin et al., 2003
O. ophryticus	Russia: Dachmurz	43.667	40.833	Borkin et al., 2003
O. ophryticus	Russia: Dachowskaja	44.233	40.2	Borkin et al., 2003
O. ophryticus	Russia: Dagomys	43.663	39.657	Borkin et al., 2003
O. ophryticus	Russia: Dausus	43.8	41.55	Borkin et al., 2003
O. ophryticus	Russia: Dshugursan Paß	43.954	39.885	Borkin et al., 2003
O. ophryticus	Russia: Elbrussky	43.583	42.133	Borkin et al., 2003
O. ophryticus	Russia: Ermolowka	43.511	40.064	Borkin et al., 2003
O. ophryticus	Russia: Esto-Sadok	43.683	40.233	Borkin et al., 2003
O. ophryticus	Russia: Gerpigem Gebirge	44.141	40.803	Borkin et al., 2003
O. ophryticus	Russia: Gorjatschij Kljutsch	44.65	39.133	Borkin et al., 2003
O. ophryticus	Russia: Gorjatschij Kljutsch	44.667	39.143	Borkin et al., 2003
O. ophryticus	Russia: Gromatucha Plateau	44.017	41.267	Borkin et al., 2003
O. ophryticus	Russia: Gross Woronzowka Höhlen	43.633	39.917	Borkin et al., 2003
O. ophryticus	Russia: Gurijskaja	44.65	39.6	Borkin et al., 2003
O. ophryticus	Russia: Guseripl	44.002	40.137	Borkin et al., 2003
O. ophryticus	Russia: Imeretischen Buchta	43.408	39.945	Borkin et al., 2003
O. ophryticus	Russia: Indysch	43.633	42.217	Borkin et al., 2003
O. ophryticus	Russia: Kalinovoe See	44.017	39.2	Borkin et al., 2003
O. ophryticus	Russia: Kamennomostskaja	44.3	40.183	Borkin et al., 2003
O. ophryticus	Russia: Kamyschanowa Poljana	44.167	40.033	Borkin et al., 2003
O. ophryticus	Russia: Karapyr	43.7	40.817	Borkin et al., 2003
O. ophryticus	Russia: Kardonikskaja	43.833	41.7	Borkin et al., 2003
O. ophryticus	Russia: Kaschtany	43.525	39.898	Borkin et al., 2003
O. ophryticus	Russia: Kepschinskoje Försterei	43.65	40.167	Borkin et al., 2003
O. ophryticus	Russia: Kirpitschnyj	44.167	39.183	Borkin et al., 2003
O. ophryticus	Russia: Klein Grina Höhle	44.033	41.583	Borkin et al., 2003
O. ophryticus	Russia: Klein-Laba-Fluß	44.3	40.867	Borkin et al., 2003
O. ophryticus	Russia: Krasnaja Poljana	43.685	40.242	Borkin et al., 2003
O. ophryticus	Russia: Krasnaja Wolja	43.55	39.933	Borkin et al., 2003
O. ophryticus	Russia: Krasnyj Karatschay	43.533	41.583	Borkin et al., 2003
O. ophryticus	Russia: Krepostnaja	44.712	38.688	Borkin et al., 2003
O. ophryticus	Russia: Kurdshinowo	43.983	40.95	Borkin et al., 2003
O. ophryticus	Russia: Lagernyi	44.05	40.167	Borkin et al., 2003
O. ophryticus	Russia: Laura	43.698	40.267	Borkin et al., 2003
O. ophryticus	Russia: Leso-Kjafar	43.783	41.45	Borkin et al., 2003
O. ophryticus	Russia: Maikop	44.583	40.133	Borkin et al., 2003
O. ophryticus	Russia: Malyj Achun	43.54	39.823	Borkin et al., 2003
O. ophryticus	Russia: Marienkina Poljana	43.95	40.283	Borkin et al., 2003
O. ophryticus	Russia: Marucha	43.75	41.633	Borkin et al., 2003
O. ophryticus	Russia: Mertwoe-See	44.422	39.072	Borkin et al., 2003
O. ophryticus	Russia: Mesmai	44.183	39.95	Borkin et al., 2003
O. ophryticus	Russia: Nasarjewskaja Höhle	43.65	39.917	Borkin et al., 2003
O. ophryticus	Russia: Nikel'	44.167	40.15	Borkin et al., 2003
O. ophryticus	Russia: Nishniy Archys	43.683	41.467	Borkin et al., 2003
O. ophryticus	Russia: Nishnjaja Ermolowka	43.517	40.067	Borkin et al., 2003
O. ophryticus	Russia: Nishnjaja Teberda	43.633	41.867	Borkin et al., 2003
O. ophryticus	Russia: Nowaja Schilowka	44.317	41.583	Borkin et al., 2003
O. ophryticus	Russia: Nowomichajlowskij	44.25	38.85	Borkin et al., 2003
O. ophryticus	Russia: Pchija	43.583	40.95	Borkin et al., 2003
O. ophryticus	Russia: Perwoe Maja	44.883	39.75	Borkin et al., 2003
O. ophryticus	Russia: Petschalnaja Höhle	43.55	40.083	Borkin et al., 2003
O. ophryticus	Russia: Planchesskaja	44.633	38.6	Borkin et al., 2003
O. ophryticus	Russia: Pregradnaja	43.95	41.183	Borkin et al., 2003
O. ophryticus	Russia: Pschecha -Su	43.983	39.9	Borkin et al., 2003
O. ophryticus	Russia: Psebai	44.083	40.767	Borkin et al., 2003
O. ophryticus	Russia: Psesuapse-Fluß Schlucht	43.936	39.5	Borkin et al., 2003
O. ophryticus	Russia: Psou-Fluß	43.567	40.117	Borkin et al., 2003
O. ophryticus	Russia: Sagedan	43.633	40.883	Borkin et al., 2003
O. ophryticus	Russia: Schachgireewskoje Schlucht	43.484	40.049	Borkin et al., 2003
O. ophryticus	Russia: Selentschukskaja	43.85	41.6	Borkin et al., 2003
O. ophryticus	Russia: Sergej-Pole	43.683	39.717	Borkin et al., 2003
O. ophryticus	Russia: Shelobnaja-Fluß	43.933	40.317	Borkin et al., 2003
O. ophryticus	Russia: Smolenskaja	44.733	38.717	Borkin et al., 2003
O. ophryticus	Russia: Sobor-Skala	44.133	40.883	Borkin et al., 2003
O. ophryticus	Russia: Sotschi	43.583	39.717	Borkin et al., 2003
O. ophryticus	Russia: Sotschi-Lasarewskaja	43.9	39.317	Borkin et al., 2003
O. ophryticus	Russia: Stawropolskaja	44.717	38.817	Borkin et al., 2003
O. ophryticus	Russia: Storoshewaja	43.85	41.433	Borkin et al., 2003
O. ophryticus	Russia: Teberda	43.433	41.733	Borkin et al., 2003
O. ophryticus	Russia: Teberda Naturschutzgebiet	43.383	41.7	Borkin et al., 2003
O. ophryticus	Russia: Ternowaja Poljana	44.04	40.255	Borkin et al., 2003
O. ophryticus	Russia: Tissen-Samschit Wäldchen	43.527	39.875	Borkin et al., 2003
O. ophryticus	Russia: Tretja Rota	43.734	39.676	Borkin et al., 2003
O. ophryticus	Russia: Tschelipsaj Fluß	43.817	40.483	Borkin et al., 2003
O. ophryticus	Russia: Tschernoretschje	43.936	40.684	Borkin et al., 2003
O. ophryticus	Russia: Tschesche-See	44.1	39.767	Borkin et al., 2003
O. ophryticus	Russia: Tschweshipse	43.717	40.067	Borkin et al., 2003
O. ophryticus	Russia: Tuapse	44.1	39.067	Borkin et al., 2003
O. ophryticus	Russia: Uglowoj Gebirge	43.549	40.603	Borkin et al., 2003
O. ophryticus	Russia: Umpyr Paß	43.783	40.667	Borkin et al., 2003
O. ophryticus	Russia: Urup	43.783	41.167	Borkin et al., 2003
O. ophryticus	Russia: Uruschtein-Fluß	43.767	40.417	Borkin et al., 2003
O. ophryticus	Russia: Utschkulan	43.45	42.1	Borkin et al., 2003
O. ophryticus	Russia: Werchnjaja Teberda	43.533	41.783	Borkin et al., 2003
O. ophryticus	Russia: Werijut	43.983	40.717	Borkin et al., 2003
O. ophryticus	Russia: Wolowje-See	43.983	39.95	Borkin et al., 2003
O. ophryticus	Russia: Yubilejnyj	43.917	41.183	Borkin et al., 2003
O. ophryticus	South Ossetia: Bekmari	42.25	43.817	Borkin et al., 2003
O. ophryticus	South Ossetia: Dshava	42.417	43.983	Borkin et al., 2003
O. ophryticus	South Ossetia: Edisi	42.533	44.2	Borkin et al., 2003
O. ophryticus	South Ossetia: Erso-See	42.467	43.733	Borkin et al., 2003
O. ophryticus	South Ossetia: Klein Gufta	42.35	43.9	Borkin et al., 2003
O. ophryticus	South Ossetia: Liachwa Naturschutzgebiet	42.45	44.267	Borkin et al., 2003
O. ophryticus	South Ossetia: Zchinwali	42.217	43.983	Borkin et al., 2003
O. ophryticus	Turkey: 25 km S Ulubey	40.78	37.619	Borkin et al., 2003
O. ophryticus	Turkey: Ardesen	41.233	41	Borkin et al., 2003
O. ophryticus	Turkey: Bakirköy	41.233	41.8	Borkin et al., 2003
O. ophryticus	Turkey: Beschaul	41.29	41.917	Borkin et al., 2003
O. ophryticus	Turkey: Besikdüzü	41.051	39.223	Borkin et al., 2003
O. ophryticus	Turkey: Bulancak - Kovanlik	40.899	38.173	Borkin et al., 2003
O. ophryticus	Turkey: Çamlihemsin	41.048	41.001	Borkin et al., 2003
O. ophryticus	Turkey: Cildir Gölü	41.071	43.136	Borkin et al., 2003
O. ophryticus	Turkey: Erbaa	40.7	36.617	Borkin et al., 2003
O. ophryticus	Turkey: Gökçekent	40.322	38.086	Borkin et al., 2003
O. ophryticus	Turkey: Hamsiköy	40.679	39.498	Borkin et al., 2003
O. ophryticus	Turkey: Kodiani	41.2	42.533	Borkin et al., 2003
O. ophryticus	Turkey: Korgan	40.83	37.342	Borkin et al., 2003
O. ophryticus	Turkey: Maçka	40.813	39.611	Borkin et al., 2003
O. ophryticus	Turkey: Meryemana	40.689	39.658	Borkin et al., 2003
O. ophryticus	Turkey: Mesudyie	40.463	37.773	Borkin et al., 2003
O. ophryticus	Turkey: Niksar	40.625	37.058	Borkin et al., 2003
O. ophryticus	Turkey: Of	40.935	40.285	Borkin et al., 2003
O. ophryticus	Turkey: Ovitdagi-Paß	40.662	40.717	Borkin et al., 2003
O. ophryticus	Turkey: Resadyie	40.4	37.317	Borkin et al., 2003
O. ophryticus	Turkey: Rize	41.009	40.519	Borkin et al., 2003
O. ophryticus	Turkey: Senyuva	41.006	40.989	Borkin et al., 2003
O. ophryticus	Turkey: Serefiye	40.116	37.758	Borkin et al., 2003
O. ophryticus	Turkey: Susehri	40.2	38.1	Borkin et al., 2003
O. ophryticus	Turkey: SW Ulubey	40.854	37.688	Borkin et al., 2003
O. ophryticus	Turkey: Trabzon	40.99	39.72	Borkin et al., 2003
O. ophryticus	Turkey: Ulubey	40.75	37.733	Borkin et al., 2003
O. ophryticus	Turkey: Ünye	41.112	37.266	Borkin et al., 2003
O. ophryticus	Turkey: Uzungöl Çaykara	40.629	40.282	Borkin et al., 2003
O. ophryticus	Turkey: Yaylacik Dagi	40.416	36.586	Borkin et al., 2003
O. ophryticus	Turkey: Yomra	40.952	39.865	Borkin et al., 2003
O. ophryticus	Turkey: Akarsu	40.709	39.593	Pers. Database Wouter Beukema
O. ophryticus	Turkey: Catköy	40.8533	40.9463	Pers. Database Wouter Beukema
O. ophryticus	Turkey: Ortanköy	41.0167	40.9945	Pers. Database Wouter Beukema
O. ophryticus	Armenia: Privolnoe	41.171	44.442	van Riemsdijk et al., 2017
O. ophryticus	Armenia: Shamlug	41.183	44.733	van Riemsdijk et al., 2017
O. ophryticus	Georgia: Chiantba Lake	41.93	45.36	van Riemsdijk et al., 2017
O. ophryticus	Georgia: Dabadzveli Lake	41.764	43.356	van Riemsdijk et al., 2017
O. ophryticus	Georgia: Ertso Lake	42.475	43.756	van Riemsdijk et al., 2017
O. ophryticus	Georgia: Lidzava	43.183	40.35	van Riemsdijk et al., 2017
O. ophryticus	Georgia: Mtskheta	41.809	44.498	van Riemsdijk et al., 2017
O. ophryticus	Russia: Goryachiy Kluch	44.633	39.133	van Riemsdijk et al., 2017
O. ophryticus	Russia: Guzeripl’	43.983	40.133	van Riemsdijk et al., 2017
O. ophryticus	Russia: Psebai	44.083	40.767	van Riemsdijk et al., 2017
O. ophryticus	Turkey: Asagikoyunlu	41.303	42.489	van Riemsdijk et al., 2017
O. ophryticus	Turkey: Çakirli	40.446	37.483	van Riemsdijk et al., 2017
O. ophryticus	Turkey: Çatalan	40.828	36.602	van Riemsdijk et al., 2017
O. ophryticus	Turkey: Denizgören	40.968	40.38	van Riemsdijk et al., 2017
O. ophryticus	Turkey: Gökçekent	40.287	38.132	van Riemsdijk et al., 2017
O. ophryticus	Turkey: Karagöl	41.223	41.61	van Riemsdijk et al., 2017
O. ophryticus	Turkey: Yesiltepe Köyü	40.953	39.63	van Riemsdijk et al., 2017
O. ophryticus	Turkey: Bali	40.829	37.235	This study
O. ophryticus	Turkey: Cihadiye	40.684	37.567	This study
O. ophryticus	Turkey: Dizdar	40.969	37.148	This study
O. ophryticus	Turkey: Espiye	40.955	38.726	This study
O. ophryticus	Turkey: Güzeyali	41.105	37.38	This study
O. ophryticus	Turkey: Kadincik	40.888	37.7	This study
O. ophryticus	Turkey: Karahamza	40.887	37.423	This study
O. ophryticus	Turkey: Kizilelma	40.86	37.055	This study
O. ophryticus	Turkey: Koçkayasi	40.565	38.47	This study
O. ophryticus	Turkey: Köprüyaka	41.26	42.312	This study
O. ophryticus	Turkey: Maden	40.949	38.157	This study
O. ophryticus	Turkey: Ünye	41.142	37.196	This study
O. ophryticus	Turkey: Yesilyali	40.959	39.998	This study
O. ophryticus	Turkey: Yomra	40.983	39.827	This study

## Sheet: Table S.5
Hybrid zone analysis confirms cryptic species of banded newt and does not support competitive displacement since secondary contact
Konstantinos Kalaentzis, Jan W. Arntzen, Aziz Avcı, Victor van den Berg, Wouter Beukema, James France, Kurtuluş Olgun, Isolde van Riemsdijk, Nazan Üzüm, Manon C. de Visser, Ben Wielstra
Table S.5: GenBank Accessions for mtDNA haplotypes.
Haplotype code*	GenBank Accession
Nes_02/03	KX682040
Nes_09	KX682047
Nes_10	KX682048
Nes_11	KX682049
Nes_12/13	KX682050
Nes_14/15/20	KX682052
Nes_17	KX682055
Nes_19	KX682057
Nes_21/22	KX682059
Nes_23/24	KX682061
Nes_25	OR360846
Nes_26	OR360847
Nes_27	OR360848
Nes_28	OR360849
Nes_29	OR360850
Nes_30	OR360851
Nes_31	OR360852
Nes_32	OR360853
Nes_33	OR360854
Nes_34	OR360855
Oph_01/03/04/05	KX682063
Oph_02	KX682064
Oph_06/07/08	KX682068
Oph_09	KX682071
Oph_10	KX682072
Oph_11/12	KX682073
Oph_13/16	KX682075
Oph_22	OR360856
Oph_23	OR360857
Oph_24	OR360858
Oph_25	OR360859
Oph_26	OR360860
Oph_27	OR360861
Oph_28	OR360862
Oph_29	OR360863
Oph_30	OR360864
Oph_31	OR360865
Oph_32	OR360866
Oph_33	OR360867
* van Riemsdijk et al. (2017) recognized additional haplotypes based on another mtDNA marker (noted after the slash forward), but the CO1 sequences are identical
